# Supplementary material for: Remote ischemic preconditioning enhances aerobic performance by accelerating regional oxygenation and improving cardiac function during acute hypobaric hypoxia exposure
Source: Front Physiol. 2022 Sep 9;13:950086. doi: 10.3389/fphys.2022.950086 (PMC9500473; doi:10.3389/fphys.2022.950086)
Supplement: Supplementary file 1 [file DataSheet3.xls]

## Sheet: Sheet1
Table S3: The result of KEGG analysis among the differentially expressed proteins. The pathways with an adjusted p value (p.adjust) less than 0.05 were considered to be significant. Analysis were performed with clusterProfiler 4 R package (PMID: 34557778). The column “ID” indicates the ID of the KEGG pathway. The column “Description” indicates the name of the KEGG pathway. The column “Test” indic…
ID	Description	Test	Bg	pvalue	p.adjust	qvalue	geneID	Richfactor
hsa04810	Regulation of actin cytoskeleton	10	218	1.2e-08	1.21e-06	7.47e-07	10094/2335/5216/3674/87/1072/10093/60/7114/71	0.0458716
hsa00010	Glycolysis / Gluconeogenesis	6	67	2.85e-07	1.44e-05	8.85e-06	3939/5230/2597/2023/5315/7167	0.0895522
hsa01230	Biosynthesis of amino acids	5	75	1.34e-05	0.00031977	0.000196628	5230/2597/2023/5315/7167	0.0666667
hsa05100	Bacterial invasion of epithelial cells	5	77	1.52e-05	0.00031977	0.000196628	10094/2335/10093/60/71	0.0649351
hsa04510	Focal adhesion	7	201	1.58e-05	0.00031977	0.000196628	2335/7450/3674/87/60/71/29780	0.0348259
hsa05131	Shigellosis	7	247	5.96e-05	0.00079243	0.000487268	10094/5216/87/10093/60/71/8350	0.0283401
hsa04530	Tight junction	6	169	6.23e-05	0.00079243	0.000487268	10094/87/10093/4637/60/71	0.035503
hsa05132	Salmonella infection	7	249	6.28e-05	0.00079243	0.000487268	10094/2597/5216/3326/10093/60/71	0.0281125
hsa01200	Carbon metabolism	5	115	0.000105574	0.00118478	0.000728524	5230/2597/2023/5315/7167	0.0434783
hsa04613	Neutrophil extracellular trap formation	6	190	0.000119341	0.00120534	0.000741168	7450/3674/60/8359/71/8350	0.0315789
hsa04611	Platelet activation	5	124	0.000150761	0.00138426	0.000851186	7450/3674/60/71/83706	0.0403226
hsa05135	Yersinia infection	5	137	0.000240593	0.00202499	0.00124518	10094/2335/10093/60/71	0.0364963
hsa04612	Antigen processing and presentation	4	78	0.000295661	0.00229706	0.00141247	3326/3303/3312/2923	0.0512821
hsa05410	Hypertrophic cardiomyopathy	4	90	0.000511137	0.00368749	0.00226745	3674/60/71/70	0.0444444
hsa05414	Dilated cardiomyopathy	4	96	0.000652823	0.00439568	0.00270292	3674/60/71/70	0.0416667
hsa04066	HIF-1 signaling pathway	4	109	0.00105202	0.00664087	0.00408349	3939/5230/2597/2023	0.0366972
hsa05130	Pathogenic Escherichia coli infection	5	197	0.0012642	0.00751085	0.00461845	10094/2597/10093/60/71	0.0253807
hsa05418	Fluid shear stress and atherosclerosis	4	139	0.00257699	0.0144598	0.00889137	3326/3674/60/71	0.028777
hsa04520	Adherens junction	3	71	0.00317328	0.0168685	0.0103725	87/60/71	0.0422535
hsa04144	Endocytosis	5	252	0.00371381	0.0187547	0.0115324	10094/3303/3312/10093/8766	0.0198413
hsa05412	Arrhythmogenic right ventricular cardiomyopathy	3	77	0.00399239	0.0192015	0.0118071	3674/60/71	0.038961
hsa04141	Protein processing in endoplasmic reticulum	4	171	0.00541449	0.0248574	0.0152849	3326/3303/3312/2923	0.0233918
hsa04512	ECM-receptor interaction	3	88	0.00580428	0.0254884	0.0156729	2335/7450/3674	0.0340909
hsa04666	Fc gamma R-mediated phagocytosis	3	97	0.00760123	0.0319885	0.0196699	10094/1072/10093	0.0309278
hsa05203	Viral carcinogenesis	4	204	0.0100075	0.0404302	0.0248607	87/5315/8359/7534	0.0196078
hsa04015	Rap1 signaling pathway	4	210	0.0110503	0.042926	0.0263954	5216/3674/60/71	0.0190476
hsa04670	Leukocyte transendothelial migration	3	114	0.0118121	0.0441859	0.02717	87/60/71	0.0263158
