# Supplementary material for: Remote ischemic preconditioning enhances aerobic performance by accelerating regional oxygenation and improving cardiac function during acute hypobaric hypoxia exposure
Source: Front Physiol. 2022 Sep 9;13:950086. doi: 10.3389/fphys.2022.950086 (PMC9500473; doi:10.3389/fphys.2022.950086)
Supplement: Supplementary file 2 [file DataSheet2.xls]

## Sheet: Sheet1
Table S2: The result of GO analysis among the differentially expressed proteins. The terms with an adjusted p value (p.adjust) less than 0.05 were considered to be significant. Analysis were performed with clusterProfiler 4 R package (PMID: 34557778). The column “ID” indicates the ID of the GO term. The column “Description” indicates the name of the GO term. The column “Category” indicates the ca…
ID	Description	Category	Test	Bg	pvalue	p.adjust	Symbol	Richfactor
GO:0030168	platelet activation	BP	10	157	2.97e-12	3.71e-09	CLIC1/FN1/PF4/VWF/ITGA2B/ACTB/PPIA/YWHAZ/ACTG1/FERMT3	0.0636943
GO:0002576	platelet degranulation	BP	9	128	1.66e-11	1.03e-08	WDR1/FN1/PPBP/PF4/VWF/ITGA2B/ACTN1/TMSB4X/FERMT3	0.0703125
GO:0007599	hemostasis	BP	11	346	3.93e-10	8.43e-08	CLIC1/FN1/PF4/VWF/ITGA2B/ACTB/PPIA/YWHAZ/ACTG1/H3C1/FERMT3	0.0317919
GO:0050817	coagulation	BP	11	347	4.05e-10	8.43e-08	CLIC1/FN1/PF4/VWF/ITGA2B/ACTB/PPIA/YWHAZ/ACTG1/H3C1/FERMT3	0.0317003
GO:0034109	homotypic cell-cell adhesion	BP	7	85	1.16e-09	2.07e-07	CLIC1/FN1/ITGA2B/ACTB/PPIA/ACTG1/FERMT3	0.0823529
GO:0019674	NAD metabolic process	BP	6	51	2.17e-09	3.38e-07	LDHA/PGK1/GAPDH/ENO1/PKM/TPI1	0.117647
GO:0006735	NADH regeneration	BP	5	27	4.77e-09	5.42e-07	PGK1/GAPDH/ENO1/PKM/TPI1	0.185185
GO:0061621	canonical glycolysis	BP	5	27	4.77e-09	5.42e-07	PGK1/GAPDH/ENO1/PKM/TPI1	0.185185
GO:0061718	glucose catabolic process to pyruvate	BP	5	27	4.77e-09	5.42e-07	PGK1/GAPDH/ENO1/PKM/TPI1	0.185185
GO:0046034	ATP metabolic process	BP	9	313	4.46e-08	3.71e-06	LDHA/PGK1/GAPDH/ENO1/HSPA1A/HSPA8/PKM/TPI1/TMSB4X	0.028754
GO:0006734	NADH metabolic process	BP	5	43	5.53e-08	4.32e-06	PGK1/GAPDH/ENO1/PKM/TPI1	0.116279
GO:0051702	biological process involved in interaction with symbiont	BP	6	92	7.98e-08	5.86e-06	FN1/PF4/GAPDH/HSPA8/PPIB/CFL1	0.0652174
GO:0031589	cell-substrate adhesion	BP	9	359	1.44e-07	9.96e-06	FN1/VWF/ITGA2B/ACTN1/LIMS1/ACTG1/RSU1/FERMT3/PARVB	0.0250696
GO:1902903	regulation of supramolecular fiber organization	BP	9	370	1.85e-07	1.22e-05	ARPC3/WDR1/PFN1/HSPA1A/HSPA8/ARPC4/TMSB4X/ACTG1/MAPRE1	0.0243243
GO:0006165	nucleoside diphosphate phosphorylation	BP	6	132	6.82e-07	3.34e-05	LDHA/PGK1/GAPDH/ENO1/PKM/TPI1	0.0454545
GO:0046939	nucleotide phosphorylation	BP	6	133	7.13e-07	3.34e-05	LDHA/PGK1/GAPDH/ENO1/PKM/TPI1	0.0451128
GO:0007015	actin filament organization	BP	9	435	7.21e-07	3.34e-05	ARPC3/WDR1/PFN1/ACTN1/CFL1/ARPC4/TMSB4X/ACTG1/ACTC1	0.0206897
GO:0002433	immune response-regulating cell surface receptor signaling pathway involved in phagocytosis	BP	6	139	9.24e-07	3.61e-05	ARPC3/IGKC/HSP90AB1/ARPC4/ACTB/ACTG1	0.0431655
GO:0038096	Fc-gamma receptor signaling pathway involved in phagocytosis	BP	6	139	9.24e-07	3.61e-05	ARPC3/IGKC/HSP90AB1/ARPC4/ACTB/ACTG1	0.0431655
GO:0038094	Fc-gamma receptor signaling pathway	BP	6	140	9.64e-07	3.65e-05	ARPC3/IGKC/HSP90AB1/ARPC4/ACTB/ACTG1	0.0428571
GO:0006090	pyruvate metabolic process	BP	6	150	1.44e-06	5.15e-05	LDHA/PGK1/GAPDH/ENO1/PKM/TPI1	0.04
GO:0002446	neutrophil mediated immunity	BP	9	499	2.24e-06	7.57e-05	WDR1/PPBP/HSP90AB1/HSPA1A/HSPA8/PKM/LYZ/PPIA/CAP1	0.0180361
GO:0032535	regulation of cellular component size	BP	8	370	2.32e-06	7.64e-05	ARPC3/WDR1/FN1/PFN1/HSP90AB1/ARPC4/TMSB4X/RAB11A	0.0216216
GO:0044794	positive regulation by host of viral process	BP	3	14	4.53e-06	0.00014523	HSPA8/PPIB/CFL1	0.214286
GO:1990266	neutrophil migration	BP	5	123	1.08e-05	0.00032043	WDR1/PPBP/PF4/PPIB/PPIA	0.0406504
GO:0051495	positive regulation of cytoskeleton organization	BP	6	220	1.31e-05	0.000371915	ARPC3/WDR1/PFN1/HSPA1A/ARPC4/MAPRE1	0.0272727
GO:0032271	regulation of protein polymerization	BP	6	225	1.49e-05	0.000412216	ARPC3/PFN1/HSPA1A/ARPC4/TMSB4X/MAPRE1	0.0266667
GO:0032273	positive regulation of protein polymerization	BP	5	132	1.52e-05	0.000412216	ARPC3/PFN1/HSPA1A/ARPC4/MAPRE1	0.0378788
GO:0043312	neutrophil degranulation	BP	8	485	1.68e-05	0.000438607	PPBP/HSP90AB1/HSPA1A/HSPA8/PKM/LYZ/PPIA/CAP1	0.0164948
GO:0002283	neutrophil activation involved in immune response	BP	8	488	1.76e-05	0.000448423	PPBP/HSP90AB1/HSPA1A/HSPA8/PKM/LYZ/PPIA/CAP1	0.0163934
GO:0006457	protein folding	BP	6	233	1.81e-05	0.000448423	HSP90AB1/HSPA1A/HSPA8/PPIB/PDIA3/PPIA	0.0257511
GO:0032956	regulation of actin cytoskeleton organization	BP	7	352	1.83e-05	0.000448423	ARPC3/WDR1/PFN1/ARHGDIB/ARPC4/TMSB4X/ACTG1	0.0198864
GO:0090066	regulation of anatomical structure size	BP	8	493	1.89e-05	0.000455092	ARPC3/WDR1/FN1/PFN1/HSP90AB1/ARPC4/TMSB4X/RAB11A	0.0162272
GO:0042119	neutrophil activation	BP	8	500	2.1e-05	0.000484922	PPBP/HSP90AB1/HSPA1A/HSPA8/PKM/LYZ/PPIA/CAP1	0.016
GO:0006909	phagocytosis	BP	7	381	3.04e-05	0.000678231	IGHV3-64D/ARPC3/IGKC/HSP90AB1/ARPC4/ACTB/ACTG1	0.0183727
GO:0032970	regulation of actin filament-based process	BP	7	389	3.47e-05	0.000760658	ARPC3/WDR1/PFN1/ARHGDIB/ARPC4/TMSB4X/ACTG1	0.0179949
GO:0001895	retina homeostasis	BP	4	80	3.92e-05	0.000835759	IGKC/ACTB/LYZ/ACTG1	0.05
GO:0099173	postsynapse organization	BP	5	161	3.95e-05	0.000835759	HSPA8/ACTN1/CFL1/ACTB/ACTG1	0.0310559
GO:0045652	regulation of megakaryocyte differentiation	BP	4	83	4.53e-05	0.000926831	PF4/ITGA2B/H4C1/H3C1	0.0481928
GO:0048013	ephrin receptor signaling pathway	BP	4	86	5.2e-05	0.00103166	ARPC3/ARPC4/ACTB/ACTG1	0.0465116
GO:0030099	myeloid cell differentiation	BP	7	419	5.56e-05	0.00106795	WDR1/PF4/ITGA2B/HSPA1A/ACTN1/H4C1/H3C1	0.0167064
GO:0006094	gluconeogenesis	BP	4	88	5.69e-05	0.00107763	PGK1/GAPDH/ENO1/TPI1	0.0454545
GO:0051258	protein polymerization	BP	6	294	6.66e-05	0.00120512	ARPC3/PFN1/HSPA1A/ARPC4/TMSB4X/MAPRE1	0.0204082
GO:0031647	regulation of protein stability	BP	6	295	6.78e-05	0.00121041	GAPDH/PFN1/HSP90AB1/HSPA1A/HSPA8/PPIB	0.020339
GO:0019693	ribose phosphate metabolic process	BP	7	435	7.04e-05	0.00123763	LDHA/PGK1/GAPDH/ENO1/PKM/TPI1/TMSB4X	0.016092
GO:0007044	cell-substrate junction assembly	BP	4	100	9.38e-05	0.00148269	FN1/ACTN1/LIMS1/ACTG1	0.04
GO:0030593	neutrophil chemotaxis	BP	4	103	0.000105191	0.00162202	PPBP/PF4/PPIB/PPIA	0.038835
GO:0007229	integrin-mediated signaling pathway	BP	4	106	0.000117578	0.00176933	FN1/ITGA2B/LIMS1/FERMT3	0.0377358
GO:0150115	cell-substrate junction organization	BP	4	106	0.000117578	0.00176933	FN1/ACTN1/LIMS1/ACTG1	0.0377358
GO:0034446	substrate adhesion-dependent cell spreading	BP	4	108	0.000126402	0.00187948	FN1/LIMS1/FERMT3/PARVB	0.037037
GO:0006006	glucose metabolic process	BP	5	210	0.00013872	0.0019915	PGK1/GAPDH/ENO1/PKM/TPI1	0.0238095
GO:0007163	establishment or maintenance of cell polarity	BP	5	212	0.000145006	0.00205809	WDR1/HSP90AB1/ACTB/CAP1/PARVB	0.0235849
GO:0006959	humoral immune response	BP	6	380	0.000269521	0.00369925	IGHV3-64D/IGKC/PPBP/PF4/GAPDH/LYZ	0.0157895
GO:0006754	ATP biosynthetic process	BP	3	56	0.000321977	0.00427818	ENO1/PKM/TMSB4X	0.0535714
GO:0019730	antimicrobial humoral response	BP	4	142	0.000360988	0.00461096	PPBP/PF4/GAPDH/LYZ	0.028169
GO:0001738	morphogenesis of a polarized epithelium	BP	4	144	0.000380665	0.00480253	WDR1/PFN1/ACTB/ACTG1	0.0277778
GO:0071635	negative regulation of transforming growth factor beta production	BP	2	13	0.00042692	0.00522767	FN1/HSP90AB1	0.153846
GO:0031640	killing of cells of other organism	BP	3	67	0.000546335	0.00631827	PF4/GAPDH/LYZ	0.0447761
GO:0022604	regulation of cell morphogenesis	BP	5	305	0.000769526	0.00850565	WDR1/FN1/CFL1/LIMS1/PARVB	0.0163934
GO:0060249	anatomical structure homeostasis	BP	6	466	0.000792452	0.00860672	IGKC/HSP90AB1/ACTB/LYZ/H4C1/ACTG1	0.0128755
GO:0001667	ameboidal-type cell migration	BP	6	473	0.0008563	0.00897734	FN1/PFN1/ARHGDIB/TMSB4X/RAB11A/CAP1	0.012685
GO:0001906	cell killing	BP	4	179	0.000862515	0.00897734	PF4/GAPDH/HSP90AB1/LYZ	0.0223464
GO:1900034	regulation of cellular response to heat	BP	3	79	0.000884037	0.00912531	HSP90AB1/HSPA1A/HSPA8	0.0379747
GO:0036344	platelet morphogenesis	BP	2	21	0.00113553	0.0107445	WDR1/ACTN1	0.0952381
GO:0150105	protein localization to cell-cell junction	BP	2	21	0.00113553	0.0107445	ACTB/ACTG1	0.0952381
GO:0031639	plasminogen activation	BP	2	23	0.0013639	0.0123442	PGK1/ENO1	0.0869565
GO:0019058	viral life cycle	BP	5	348	0.00138502	0.0123564	HSP90AB1/HSPA1A/HSPA8/PPIB/PPIA	0.0143678
GO:2001233	regulation of apoptotic signaling pathway	BP	5	348	0.00138502	0.0123564	PF4/ENO1/HSPA1A/PDIA3/PPIA	0.0143678
GO:0045216	cell-cell junction organization	BP	4	209	0.00152937	0.0133579	WDR1/LIMS1/ACTB/ACTG1	0.0191388
GO:0033622	integrin activation	BP	2	25	0.00161237	0.0137935	FN1/FERMT3	0.08
GO:0051873	killing by host of symbiont cells	BP	2	25	0.00161237	0.0137935	PF4/GAPDH	0.08
GO:0051817	modulation of process of other organism involved in symbiotic interaction	BP	3	98	0.00164747	0.0139979	HSPA8/PPIB/CFL1	0.0306122
GO:0010810	regulation of cell-substrate adhesion	BP	4	218	0.0017845	0.0150597	FN1/LIMS1/ACTG1/RSU1	0.0183486
GO:0043624	cellular protein complex disassembly	BP	4	221	0.00187573	0.0156605	WDR1/HSPA8/CFL1/EIF5A	0.0180995
GO:0072376	protein activation cascade	BP	2	28	0.00202237	0.016504	FN1/VWF	0.0714286
GO:0031116	positive regulation of microtubule polymerization	BP	2	29	0.00216889	0.017477	HSPA1A/MAPRE1	0.0689655
GO:0070633	transepithelial transport	BP	2	30	0.00232029	0.018342	ACTB/ACTG1	0.0666667
GO:0048675	axon extension	BP	3	114	0.00253641	0.0196769	FN1/HSP90AB1/RAB11A	0.0263158
GO:0051225	spindle assembly	BP	3	114	0.00253641	0.0196769	HSPA1A/RAB11A/MAPRE1	0.0263158
GO:0006335	DNA replication-dependent nucleosome assembly	BP	2	32	0.00263766	0.0199663	H4C1/H3C1	0.0625
GO:0034723	DNA replication-dependent nucleosome organization	BP	2	32	0.00263766	0.0199663	H4C1/H3C1	0.0625
GO:1901099	negative regulation of signal transduction in absence of ligand	BP	2	32	0.00263766	0.0199663	PF4/HSPA1A	0.0625
GO:0051085	chaperone cofactor-dependent protein refolding	BP	2	34	0.00297431	0.0219112	HSPA1A/HSPA8	0.0588235
GO:0043243	positive regulation of protein-containing complex disassembly	BP	2	35	0.00314979	0.0227404	WDR1/EIF5A	0.0571429
GO:0033120	positive regulation of RNA splicing	BP	2	37	0.003515	0.0249445	HSPA1A/HSPA8	0.0540541
GO:0044282	small molecule catabolic process	BP	5	431	0.00350632	0.0249445	PGK1/GAPDH/ENO1/PKM/TPI1	0.0116009
GO:0000183	rDNA heterochromatin assembly	BP	2	39	0.00389901	0.0266113	H4C1/H3C1	0.0512821
GO:0030049	muscle filament sliding	BP	2	39	0.00389901	0.0266113	MYL6/ACTC1	0.0512821
GO:0033275	actin-myosin filament sliding	BP	2	39	0.00389901	0.0266113	MYL6/ACTC1	0.0512821
GO:0045773	positive regulation of axon extension	BP	2	39	0.00389901	0.0266113	FN1/RAB11A	0.0512821
GO:0098760	response to interleukin-7	BP	2	40	0.00409802	0.0275184	PDIA3/H3C1	0.05
GO:0098761	cellular response to interleukin-7	BP	2	40	0.00409802	0.0275184	PDIA3/H3C1	0.05
GO:1903580	positive regulation of ATP metabolic process	BP	2	41	0.00430167	0.0287315	ENO1/TMSB4X	0.0487805
GO:0071604	transforming growth factor beta production	BP	2	42	0.00450993	0.0294916	FN1/HSP90AB1	0.047619
GO:0000413	protein peptidyl-prolyl isomerization	BP	2	43	0.00472278	0.0304059	PPIB/PPIA	0.0465116
GO:1901028	regulation of mitochondrial outer membrane permeabilization involved in apoptotic signaling pathway	BP	2	44	0.0049402	0.0316426	HSPA1A/YWHAZ	0.0454545
GO:0016049	cell growth	BP	5	470	0.00505803	0.0322321	FN1/ENO1/HSP90AB1/HSPA1A/RAB11A	0.0106383
GO:0035307	positive regulation of protein dephosphorylation	BP	2	45	0.00516217	0.0326752	HSP90AB1/PPIA	0.0444444
GO:0035722	interleukin-12-mediated signaling pathway	BP	2	47	0.00561966	0.0347473	CFL1/PPIA	0.0425532
GO:0070671	response to interleukin-12	BP	2	50	0.00633946	0.0378851	CFL1/PPIA	0.04
GO:0051494	negative regulation of cytoskeleton organization	BP	3	158	0.00632508	0.0378851	PFN1/TMSB4X/MAPRE1	0.0189873
GO:0048639	positive regulation of developmental growth	BP	3	170	0.0077343	0.0447229	FN1/PPIB/RAB11A	0.0176471
GO:0032200	telomere organization	BP	3	174	0.008242	0.0470057	HSP90AB1/H4C1/H3C1	0.0172414
GO:0010634	positive regulation of epithelial cell migration	BP	3	175	0.00837193	0.0473146	PFN1/TMSB4X/RAB11A	0.0171429
GO:0035306	positive regulation of dephosphorylation	BP	2	58	0.00845174	0.0473373	HSP90AB1/PPIA	0.0344828
GO:0030239	myofibril assembly	BP	2	59	0.0087351	0.0480623	WDR1/ACTC1	0.0338983
GO:1904589	regulation of protein import	BP	2	59	0.0087351	0.0480623	HSP90AB1/HSPA8	0.0338983
GO:0042742	defense response to bacterium	BP	4	344	0.00899463	0.0492112	IGHV3-64D/IGKC/PPBP/LYZ	0.0116279
GO:0030055	cell-substrate junction	CC	20	423	1.9e-21	3.41e-19	ARPC3/PFN1/ITGA2B/HSPA1A/HSPA8/ACTN1/PPIB/CFL1/PDIA3/LIMS1/ACTB/PPIA/YWHAZ/ACTG1/ACTC1/CAP1/RSU1/MAPRE1/FERMT3/PARVB	0.0472813
GO:0072562	blood microparticle	CC	11	146	3.87e-14	2.31e-12	CLIC1/IGKC/FN1/PFN1/ITGA2B/HSPA1A/HSPA8/ACTB/YWHAZ/ACTG1/ACTC1	0.0753425
GO:0034774	secretory granule lumen	CC	13	322	4.47e-13	1.69e-11	FN1/PPBP/PF4/VWF/HSP90AB1/HSPA8/ACTN1/PKM/LYZ/TMSB4X/PPIA/CAP1/FERMT3	0.0403727
GO:0060205	cytoplasmic vesicle lumen	CC	13	326	5.23e-13	1.69e-11	FN1/PPBP/PF4/VWF/HSP90AB1/HSPA8/ACTN1/PKM/LYZ/TMSB4X/PPIA/CAP1/FERMT3	0.0398773
GO:0031983	vesicle lumen	CC	13	328	5.66e-13	1.69e-11	FN1/PPBP/PF4/VWF/HSP90AB1/HSPA8/ACTN1/PKM/LYZ/TMSB4X/PPIA/CAP1/FERMT3	0.0396341
GO:0042470	melanosome	CC	5	106	5.49e-06	9.83e-05	HSP90AB1/HSPA8/PPIB/PDIA3/YWHAZ	0.0471698
GO:0048770	pigment granule	CC	5	106	5.49e-06	9.83e-05	HSP90AB1/HSPA8/PPIB/PDIA3/YWHAZ	0.0471698
GO:0005884	actin filament	CC	5	113	7.51e-06	0.000122284	ARPC3/ACTN1/ACTB/ACTG1/ACTC1	0.0442478
GO:0005903	brush border	CC	4	101	0.000101508	0.00126058	CLIC1/HSP90AB1/ACTN1/MYL6	0.039604
GO:0030027	lamellipodium	CC	5	196	0.000105635	0.00126058	ARPC3/CFL1/ACTB/ACTC1/PARVB	0.0255102
GO:0031252	cell leading edge	CC	6	411	0.000434652	0.00486267	ARPC3/ACTN1/CFL1/ACTB/ACTC1/PARVB	0.0145985
GO:0005938	cell cortex	CC	5	301	0.000761282	0.00757052	WDR1/ENO1/PFN1/CAP1/MAPRE1	0.0166113
GO:0098978	glutamatergic synapse	CC	5	308	0.000844033	0.00795168	HSPA8/ACTN1/ACTB/RAB11A/YWHAZ	0.0162338
GO:0030017	sarcomere	CC	4	203	0.00142769	0.0127778	ENO1/ACTN1/ACTC1/PARVB	0.0197044
GO:0030863	cortical cytoskeleton	CC	3	104	0.00200937	0.0153715	WDR1/CAP1/MAPRE1	0.0288462
GO:0002102	podosome	CC	2	28	0.00206098	0.0153715	WDR1/FERMT3	0.0714286
GO:0101031	chaperone complex	CC	2	28	0.00206098	0.0153715	HSP90AB1/HSPA8	0.0714286
GO:0062023	collagen-containing extracellular matrix	CC	5	423	0.00338785	0.0224954	FN1/PF4/VWF/PKM/ABI3BP	0.0118203
GO:0008180	COP9 signalosome	CC	2	36	0.00339315	0.0224954	HSP90AB1/HSPA1A	0.0555556
GO:0005911	cell-cell junction	CC	5	485	0.00602862	0.0372111	WDR1/ACTN1/LIMS1/ACTB/ACTG1	0.0103093
GO:0005775	vacuolar lumen	CC	3	173	0.00833628	0.0481353	HSPA8/LYZ/CAP1	0.017341
GO:0045296	cadherin binding	MF	11	332	5.66e-10	1.05e-07	CLIC1/LDHA/ENO1/PFN1/HSP90AB1/HSPA1A/HSPA8/PKM/YWHAZ/H3C1/MAPRE1	0.0331325
GO:0003779	actin binding	MF	9	439	1.45e-06	8.7e-05	ARPC3/WDR1/PFN1/ACTN1/CFL1/ARPC4/TMSB4X/CAP1/PARVB	0.0205011
GO:0097718	disordered domain specific binding	MF	4	34	1.66e-06	8.7e-05	FN1/GAPDH/HSP90AB1/HSPA1A	0.117647
GO:0099186	structural constituent of postsynapse	MF	3	10	1.87e-06	8.7e-05	ACTN1/ACTB/ACTG1	0.3
GO:0023026	MHC class II protein complex binding	MF	3	17	1.05e-05	0.000324397	HSP90AB1/HSPA8/PKM	0.176471
GO:0051082	unfolded protein binding	MF	5	120	1.36e-05	0.000361141	HSP90AB1/HSPA1A/HSPA8/PPIB/PPIA	0.0416667
GO:0005178	integrin binding	MF	5	142	3.06e-05	0.000712399	FN1/VWF/ACTN1/PPIA/FERMT3	0.0352113
GO:0031625	ubiquitin protein ligase binding	MF	6	293	9.79e-05	0.0017955	HSP90AB1/HSPA1A/HSPA8/TPI1/YWHAZ/ACTG1	0.0204778
GO:0044183	protein folding chaperone	MF	3	36	0.000106185	0.0017955	HSP90AB1/HSPA1A/HSPA8	0.0833333
GO:0005200	structural constituent of cytoskeleton	MF	4	103	0.000139085	0.00193815	ARPC3/ARPC4/ACTB/ACTG1	0.038835
GO:0015036	disulfide oxidoreductase activity	MF	3	40	0.000145882	0.00193815	PGK1/PDIA3/SH3BGRL3	0.075
GO:0008144	drug binding	MF	3	61	0.00051175	0.00559914	HSP90AB1/PPIB/PPIA	0.0491803
GO:0016853	isomerase activity	MF	4	157	0.00069271	0.00688908	PPIB/PDIA3/TPI1/PPIA	0.0254777
GO:0005518	collagen binding	MF	3	68	0.000703723	0.00688908	FN1/VWF/PPIB	0.0441176
GO:0045236	CXCR chemokine receptor binding	MF	2	18	0.000958406	0.00891317	PPBP/PF4	0.111111
GO:0016018	cyclosporin A binding	MF	2	20	0.0011863	0.0105072	PPIB/PPIA	0.1
GO:0051087	chaperone binding	MF	3	101	0.00220586	0.0186495	FN1/VWF/HSPA8	0.029703
GO:0051787	misfolded protein binding	MF	2	29	0.00249797	0.0188296	HSPA1A/HSPA8	0.0689655
GO:0047485	protein N-terminus binding	MF	3	106	0.00253086	0.0188296	VWF/HSPA1A/EIF5A	0.0283019
GO:0031072	heat shock protein binding	MF	3	123	0.00385131	0.0275517	HSP90AB1/HSPA1A/HSPA8	0.0243902
GO:0044325	ion channel binding	MF	3	128	0.00430595	0.0286038	HSP90AB1/ACTN1/YWHAZ	0.0234375
GO:0043531	ADP binding	MF	2	39	0.00448545	0.0287687	PGK1/PKM	0.0512821
GO:0048156	tau protein binding	MF	2	44	0.00567997	0.0340798	HSP90AB1/ACTB	0.0454545
GO:0001664	G protein-coupled receptor binding	MF	4	289	0.00633058	0.0367965	PPBP/PF4/HSPA1A/HSPA8	0.0138408
GO:0008009	chemokine activity	MF	2	49	0.00700377	0.0394758	PPBP/PF4	0.0408163
GO:0051287	NAD binding	MF	2	53	0.00815365	0.0433308	LDHA/GAPDH	0.0377358
GO:0005201	extracellular matrix structural constituent	MF	3	170	0.00941587	0.0486486	FN1/VWF/ABI3BP	0.0176471
