# Supplementary material for: Remote ischemic preconditioning enhances aerobic performance by accelerating regional oxygenation and improving cardiac function during acute hypobaric hypoxia exposure
Source: Front Physiol. 2022 Sep 9;13:950086. doi: 10.3389/fphys.2022.950086 (PMC9500473; doi:10.3389/fphys.2022.950086)
Supplement: Supplementary file 3 [file DataSheet1.xls]

## Sheet: Sheet1
Table S1: The result of differentially expressed proteins analysis . The proteins were defined as significantly up-regulated or down-regulated if the fold-change of RIPC group/Control group were > 1.5 or < 0.67 respectively, and the p value was less than 0.05 (determined by t-test). The column “ID” indicates the Uniprot ID of the protein. The column “Description” indicates the name of the protein…
ID	Gene	Description	1.Quantity	5.Quantity	12.Quantity	15.Quantity	16.Quantity	18.Quantity	20.Quantity	22.Quantity	23.Quantity	24.Quantity	25.Quantity	10.Quantity	11.Quantity	14.Quantity	17.Quantity	19.Quantity	2.Quantity	21.Quantity	3.Quantity	6.Quantity	8.Quantity	9.Quantity	RIPC_mean	SHAM_mean	RIPC/SHAM	pvalue
A0A075B6H9	IGLV4-69	Immunoglobulin lambda variable 4-69	1.09737e+06	956329	3.65801e+06	4.57861e+06	11044052	3.45758e+06	14437114	13500999	2.58109e+06	2.33128e+06	3035850	6.27058e+06	4.3863e+06	2.88197e+06	2741792	3.74641e+06	1.1553e+06	3.16571e+06	619088	1.25083e+06	1.46874e+06	5046163	5.51621e+06	2.97572e+06	1.85374	0.126759
A0A075B6I0	IGLV8-61	Immunoglobulin lambda variable 8-61	3.7936e+06	3836220	3.99738e+06	7921947	2.04572e+06	3.17258e+06	6.6673e+06	5662896	2.98103e+06	7365393	1.11829e+06	4131667	4.67897e+06	5549366	7.48919e+06	4169383	4.90002e+06	9737125	3.7746e+06	16783396	5926385	20503368	4.41476e+06	7.96759e+06	0.55409	0.0648765
A0A075B6I1	IGLV4-60	Immunoglobulin lambda variable 4-60	57910.2	0	34292.9	0	27245.7	0	67094.8	93960.4	0	20137.7	58888.9	36199	0	0	75982.2	42039.9	0	81701.4	0	0	71932.7	0	32684.6	27986.8	1.16786	0.747634
A0A075B6I4	IGLV10-54	Immunoglobulin lambda variable 10-54	24070.5	35167.3	29134.3	147319	0	134217	67595.5	0	33557.2	161997	31578.3	191908	44999.3	54842.4	74243.8	0	72642.6	177933	0	32606.2	42015.2	38694.7	60421.5	66353.3	0.910603	0.82302
A0A075B6I9	IGLV7-46	Immunoglobulin lambda variable 7-46	3939511	3.1287e+06	2.39141e+06	3.55715e+06	2.02229e+06	3.3134e+06	5948844	3295055	3.46129e+06	2.78101e+06	2098654	4.6178e+06	2.62898e+06	2529262	3651420	2781399	1.99142e+06	2.84121e+06	2.29164e+06	1.0002e+06	1.84267e+06	2.47897e+06	3.26703e+06	2.605e+06	1.25414	0.141654
A0A075B6J9	IGLV2-18	Immunoglobulin lambda variable 2-18	429333	484044	285475	1.62859e+06	506008	639144	943088	969005	616973	401375	674583	374318	503505	881799	507663	443156	780998	950243	266782	815208	1.019e+06	262884	688874	618687	1.11345	0.624552
A0A075B6K4	IGLV3-10	Immunoglobulin lambda variable 3-10	2.17779e+06	2.37514e+06	827232	1.7909e+06	2.06993e+06	2950507	2.03698e+06	1.71144e+06	1.4099e+06	1.31222e+06	1.1427e+06	2.14385e+06	1.73221e+06	1.85705e+06	2100395	2.04503e+06	1.64944e+06	2.13601e+06	2206831	1.0861e+06	2.16732e+06	2.47e+06	1.80043e+06	1.96311e+06	0.917132	0.457909
A0A075B6K5	IGLV3-9	Immunoglobulin lambda variable 3-9	1.44047e+06	2115483	2.74812e+06	3.13459e+06	2.97394e+06	3187398	3770825	6716106	3.19777e+06	1.73561e+06	5651888	3175694	6.30407e+06	3.95343e+06	7781032	4.0099e+06	3.61691e+06	7343157	4435220	4485373	4620063	2.77655e+06	3.33384e+06	4.77286e+06	0.698499	0.0503509
A0A075B6P5;A0A087WW87;P01614;P01615	IGKV2-28;IGKV2-40;IGKV2D-40;IGKV2D-28	Immunoglobulin kappa variable 2-28;Immunoglobulin kappa variable 2-40;Immunoglobulin kappa variable 2D-40;Immunoglobulin kappa variable 2D-28	5.16349e+06	4.06462e+06	2.5503e+06	6.04274e+06	3095682	3.70214e+06	3.95443e+06	4790974	5.56584e+06	5808736	3.78665e+06	4579758	3.63896e+06	3797400	4844274	3.20954e+06	6200946	5413099	5.27839e+06	3581020	4.07724e+06	3.65835e+06	4.41142e+06	4.389e+06	1.00511	0.960541
A0A075B6R2	IGHV4-4	Immunoglobulin heavy variable 4-4	726541	281696	637667	806752	236023	458814	1.48307e+06	701091	128319	1.13077e+06	734400	345881	920180	985006	1.18129e+06	1.56367e+06	1.24285e+06	1.13238e+06	298710	206752	1.09444e+06	1332066	665921	936657	0.710955	0.152059
A0A075B6R9;A0A0C4DH68	IGKV2D-24;IGKV2-24	Probable non-functional immunoglobulin kappa variable 2D-24;Immunoglobulin kappa variable 2-24	258889	232433	343280	443091	282084	530670	454919	135660	512634	520152	518511	484708	402267	266315	580618	310258	293110	419808	349148	266080	341979	343321	384757	368874	1.04306	0.76008
A0A075B6S2;A2NJV5	IGKV2D-29;IGKV2-29	Immunoglobulin kappa variable 2D-29;Immunoglobulin kappa variable 2-29	5.20007e+06	4.14355e+06	2.90287e+06	5475756	4.60074e+06	5132357	4.37546e+06	6.81052e+06	4.3823e+06	4761444	4.81208e+06	6.87472e+06	5513827	4.86034e+06	4.91798e+06	4465779	5312960	7406534	2.90205e+06	4.83367e+06	2.91678e+06	5.49937e+06	4.78156e+06	5.04582e+06	0.947628	0.607248
A0A075B6S5;A0A0C4DH67;A0A0C4DH69	IGKV1-27;IGKV1-8;IGKV1-9	Immunoglobulin kappa variable 1-27;Immunoglobulin kappa variable 1-8;Immunoglobulin kappa variable 1-9	556616	746133	672457	701292	901290	707834	779826	867583	1.05138e+06	725305	709180	1112977	1.31395e+06	753409	936512	680604	541057	1.0492e+06	691009	988248	1.05221e+06	726364	765354	895048	0.855098	0.124343
A0A087WSY6	IGKV3D-15	Immunoglobulin kappa variable 3D-15	732254	766660	600578	1.0734e+06	673030	786457	836263	1.63006e+06	992132	927731	735310	1203132	565170	460867	1.33884e+06	896758	687552	1.43287e+06	679303	472528	716614	534077	886716	817065	1.08525	0.614919
A0A0A0MRZ8;P04433	IGKV3D-11;IGKV3-11	Immunoglobulin kappa variable 3D-11;Immunoglobulin kappa variable 3-11	5.78297e+06	6.68497e+06	3629713	6146662	7340338	8503697	7.77021e+06	8127755	7.26771e+06	7220213	6091554	9085940	5.3324e+06	4.25211e+06	6.40297e+06	6528177	6122364	7289263	6062850	5.00895e+06	8452157	4.93134e+06	6778708	6.31532e+06	1.07338	0.454004
A0A0A0MS15	IGHV3-49	Immunoglobulin heavy variable 3-49	1702168	1.18676e+06	1.33693e+06	1.25385e+06	1.65731e+06	2.03118e+06	2.17478e+06	1340311	831103	1.11865e+06	1.82475e+06	1.1307e+06	1.54634e+06	2367871	1.18859e+06	2.01882e+06	1.12478e+06	1.18665e+06	671080	856461	1.51439e+06	617557	1.49616e+06	1.29302e+06	1.15711	0.333304
A0A0A0MT36;A0A0C4DH26	IGKV6D-21;IGKV6D-41	Immunoglobulin kappa variable 6D-21;Probable non-functional immunoglobulin kappa variable 6D-41	244797	400401	34963.1	105393	189353	0	72310.7	321886	33411.5	246715	38630.8	126617	94547.1	140405	220950	520435	211793	121379	88961.9	130560	23511.5	157901	153442	167006	0.918783	0.812252
A0A0A0MT89	IGKJ1	Immunoglobulin kappa joining 1	334959	293810	270305	86674.9	306393	0	712958	418927	0	0	0	0	0	134004	0	0	562457	0	0	0	552234	322839	220366	142867	1.54246	0.435137
A0A0B4J1U7	IGHV6-1	Immunoglobulin heavy variable 6-1	726056	1.95594e+06	705927	6078236	1.69883e+06	4524202	951768	851171	2466418	920100	2.97598e+06	3.80258e+06	10572714	4888516	3.27638e+06	1.23749e+06	2.41032e+06	3.53446e+06	1.19509e+06	2.13597e+06	4426914	2686568	2.1686e+06	3.65155e+06	0.593886	0.131242
A0A0B4J1V0	IGHV3-15	Immunoglobulin heavy variable 3-15	2.90745e+06	3292188	3.33925e+06	8893227	2.39841e+06	3.30191e+06	3.48432e+06	4.24978e+06	2.67379e+06	3.53395e+06	2.86737e+06	4.93014e+06	2.9592e+06	2.81387e+06	2.93799e+06	4341130	3.87825e+06	2.97685e+06	2988195	3.05421e+06	3.53117e+06	2840939	3.72197e+06	3.38654e+06	1.09905	0.568793
A0A0B4J1V2	IGHV2-26	Immunoglobulin heavy variable 2-26	1.15784e+06	1.23488e+06	415628	553343	724774	331219	1038456	428381	1.1356e+06	801037	478685	238090	535621	263616	1.05265e+06	965147	525406	61880.3	1554579	535463	1.63693e+06	503166	754532	715686	1.05428	0.8381
A0A0B4J1Y8	IGLV9-49	Immunoglobulin lambda variable 9-49	361845	365334	658726	484231	603585	443145	1.01714e+06	144978	824116	350162	464730	650780	1.06981e+06	442389	244862	675934	797830	752712	0	159865	563474	292807	519817	513678	1.01195	0.959965
A0A0B4J1Y9	IGHV3-72	Immunoglobulin heavy variable 3-72	130788	75942	85215.8	104128	64871.3	118790	99570.9	141866	60416.3	82963	72251.5	224453	88245.1	144309	91795.9	114313	110566	96830.6	71753.5	77027.2	145389	102976	94254.9	115242	0.817889	0.188926
A0A0B4J2D9;P0DP09	IGKV1D-13;IGKV1-13	Immunoglobulin kappa variable 1D-13;Immunoglobulin kappa variable 1-13	83276.6	0	182777	77709.6	1.25725e+06	62997.8	1568441	59683.2	348178	95646.5	135317	389786	399232	67077	288587	94503.8	59719.3	130673	104093	0	139263	196323	351934	169933	2.07102	0.288199
A0A0C4DH25	IGKV3D-20	Immunoglobulin kappa variable 3D-20	1.11296e+06	1.15802e+06	1.13737e+06	493919	850543	1.8623e+06	1.47709e+06	1.42224e+06	1.33311e+06	1.17047e+06	658877	2.22147e+06	1.26892e+06	1.05007e+06	1.16664e+06	1.14883e+06	1.11703e+06	943295	846857	646959	1.17352e+06	939138	1.15245e+06	1.13843e+06	1.01231	0.934187
A0A0C4DH29	IGHV1-3	Immunoglobulin heavy variable 1-3	137117	142356	130426	71241.2	91967.7	276220	259687	129347	85285.4	116724	182525	166367	86683.2	302445	101009	197054	110322	229792	0	103527	265743	124959	147536	153445	0.961489	0.861773
A0A0C4DH31	IGHV1-18	Immunoglobulin heavy variable 1-18	474123	756697	228421	344109	426110	659512	592666	782712	593021	679516	476489	758427	406604	667119	460372	981533	664966	585358	551747	443891	517513	200490	546670	567093	0.963988	0.803183
A0A0C4DH33	IGHV1-24	Immunoglobulin heavy variable 1-24	41094.9	179141	46846	30865.9	67850.3	70130.3	86822	55863.5	109249	111588	0	85830.4	0	67651.5	109299	41325.9	70541	57024.6	109540	58593.7	145017	30286.8	72677.4	70464.5	1.0314	0.908755
A0A0C4DH34	IGHV4-28	Immunoglobulin heavy variable 4-28	505908	583342	322624	444793	603705	268074	595537	324217	277937	438443	475984	721514	647296	417805	588325	251266	478725	311942	596236	471156	581171	468343	440051	503071	0.87473	0.284239
A0A0C4DH35	IGHV3-35	Probable non-functional immunoglobulin heavy variable 3-35	100526	69128	191680	51657.1	45150.3	42209.4	16968.5	57005.8	312484	55864.1	33806.9	27829.2	33675.3	40013.8	43380.3	36692.4	63200.3	74506.7	67197.1	38249	55055	26335.4	88771	46012.2	1.92929	0.127575
A0A0C4DH36	IGHV3-38	Probable non-functional immunoglobulin heavy variable 3-38	987984	449611	423546	790515	627159	637896	501272	393238	553448	656022	455667	747153	595594	544877	1077455	648276	508537	704765	347050	485278	403240	701436	588760	614878	0.957522	0.749847
A0A0C4DH38	IGHV5-51	Immunoglobulin heavy variable 5-51	1932606	4.17107e+06	3.14159e+06	2.22174e+06	4.1148e+06	5523667	5802461	1.90112e+06	2468454	946010	3.69527e+06	4.17349e+06	1.20222e+06	5364906	6127479	3.76483e+06	4.35548e+06	3.43329e+06	4635896	4.94167e+06	3921551	3.35277e+06	3.26534e+06	4.11578e+06	0.793372	0.17555
A0A0C4DH41;P01824;P01825;P06331;P0DP06;P0DP08	IGHV4-61;IGHV4-39;IGHV4-59;IGHV4-34;IGHV4-30-4;IGHV4-38-2	Immunoglobulin heavy variable 4-61;Immunoglobulin heavy variable 4-39;Immunoglobulin heavy variable 4-59;Immunoglobulin heavy variable 4-34;Immunoglobulin heavy variable 4-30-4;Immunoglobulin heavy variable 4-38-2	1.11041e+06	1.81448e+06	1.0738e+06	894808	1.09672e+06	1.49799e+06	1.27183e+06	356058	867502	1.09793e+06	904398	2162961	1601433	1464394	728988	1598589	1.45717e+06	1.52683e+06	1.7236e+06	1.24352e+06	1.07655e+06	1.0617e+06	1.08963e+06	1.42234e+06	0.766083	0.05247
A0A0C4DH72	IGKV1-6	Immunoglobulin kappa variable 1-6	357498	288784	390153	392103	541507	654407	659630	619904	739104	694963	658107	691646	614304	604610	837179	571337	365184	723268	608966	375129	655402	881596	545106	629875	0.865419	0.228018
A0A0J9YX35	IGHV3-64D	Immunoglobulin heavy variable 3-64D	1.38471e+06	547780	518785	771084	555653	969192	615203	493410	702256	352156	408448	1.63898e+06	1.59946e+06	917023	1.6491e+06	884038	1.70475e+06	995975	1.56169e+06	1.51001e+06	607642	991593	665334	1.27821e+06	0.520522	0.000548384
A0A0J9YXX1	IGHV5-10-1	Immunoglobulin heavy variable 5-10-1	1.87537e+06	1.89996e+06	3.13505e+06	3.50394e+06	622013	1.7051e+06	2403433	3111864	511215	519552	488457	284613	705425	604535	6.04308e+06	190389	10262216	407731	8558121	4963967	1.8352e+06	4.21966e+06	1.79781e+06	3.46136e+06	0.519395	0.160707
A0M8Q6	IGLC7	Immunoglobulin lambda constant 7	17142534	3.12011e+06	17466498	20875654	16571688	35193912	48641712	20869670	22113646	17909350	20285806	24119230	12558887	17250670	49416204	17814356	6.65771e+06	21889418	6.6233e+06	17974842	23415424	14529629	2.18355e+07	1.92954e+07	1.13164	0.612901
O00187	MASP2	Mannan-binding lectin serine protease 2	63939	138362	143035	131226	105498	291447	238864	261691	65212.7	226259	268317	351748	188853	373326	333321	224868	92676.6	238758	159079	169481	136477	257098	175805	229608	0.765674	0.167019
O00299	CLIC1	Chloride intracellular channel protein 1	0	25179.5	30245.9	109356	102766	0	84084.1	59891.8	40031.2	45092	75208.7	0	0	0	0	0	0	0	0	0	0	0	51986.8	0	100	0.000189654
O00391	QSOX1	Sulfhydryl oxidase 1	94362.5	90593.2	84305.3	114739	42244.3	73100.4	72693.4	72987.7	77161.3	81163.6	67753.5	108251	102526	97809.5	101491	86034.3	138731	88809.3	111772	71248.5	85863.7	107163	79191.3	99972.7	0.79213	0.0129977
O14786	NRP1	Neuropilin-1	0	0	17584.3	278600	12600.8	0	26897.8	21497.1	10664.3	36222.9	0	106588	21697.6	21625.5	0	14471.9	0	64539.8	218434	10488	13205.5	14833.3	36733.4	44171.2	0.831614	0.815854
O14791	APOL1	Apolipoprotein L1	587330	631751	874243	788773	745569	949844	947309	843101	603928	705253	705640	719842	695188	717365	787513	723556	698565	869729	757754	688652	741779	642504	762068	731132	1.04231	0.4811
O15145	ARPC3	Actin-related protein 2/3 complex subunit 3	0	28621.8	0	44268.5	40576	11423.8	63371.7	44552.5	31024.6	45258.1	27901.5	0	0	0	0	0	0	0	0	0	0	0	30636.2	0	100	5.89666e-05
O43866	CD5L	CD5 antigen-like	1.15019e+06	1.59458e+06	1.59621e+06	941033	1.11814e+06	2.26304e+06	1.17977e+06	2.32972e+06	1.02736e+06	1.58408e+06	1.15485e+06	1.62991e+06	1119490	1.58371e+06	1.34141e+06	2.98932e+06	1799067	1.50809e+06	1.77636e+06	1.50669e+06	2.15091e+06	1309250	1.449e+06	1.70129e+06	0.851705	0.245233
O60814;P06899;P23527;P33778;P57053;P58876;P62807;Q16778;Q5QNW6;Q93079;Q99877;Q99879;Q99880	H2BC12;H2BC11;HIST1H2BO;HIST1H2BB;H2BFS;HIST1H2BD;H2BC4;HIST2H2BE;HIST2H2BF;HIST1H2BH;H2BC15;H2BC14;H2BC13	Histone H2B type 1-K;Histone H2B type 1-J;Histone H2B type 1-O;Histone H2B type 1-B;Histone H2B type F-S;Histone H2B type 1-D;Histone H2B type 1-C/E/F/G/I;Histone H2B type 2-E;Histone H2B type 2-F;Histone H2B type 1-H;Histone H2B type 1-N;Histone H2B type 1-M;Histone H2B type 1-L	164861	103647	130864	279194	145693	144220	127267	97894.3	70823.4	110373	187793	60925.5	124318	148648	99645	78486.9	99815.5	78876.8	121306	118547	93601	106475	142057	102786	1.38207	0.0459907
O75083	WDR1	WD repeat-containing protein 1	44547	62819.6	26814.7	94809.6	132376	0	52166.9	36819.9	26335.8	32279.9	29212	0	0	0	0	0	0	0	0	0	0	0	48925.5	0	100	0.000265578
O75460	ERN1	Serine/threonine-protein kinase/endoribonuclease IRE1	157936	326472	1.25865e+06	565186	875507	2311823	871126	398800	1.33506e+06	531637	890628	1.26701e+06	1.1702e+06	808049	1.08294e+06	969455	843405	847072	548347	1761196	678999	1.27726e+06	865711	1.02309e+06	0.846177	0.461319
O75636	FCN3	Ficolin-3	431098	312585	333399	253278	282190	288181	250930	183588	122447	197546	395078	285419	343923	276752	234267	316256	313490	139186	333433	366994	366777	429932	277302	309675	0.89546	0.377769
O75882	ATRN	Attractin	169126	158221	183998	295315	193956	220190	171600	186886	194334	174714	210521	210125	304645	192097	215419	337349	194349	211206	262676	163314	177089	198896	196260	224288	0.875038	0.175384
O95236	APOL3	Apolipoprotein L3	29632.1	20749.3	121783	41818.6	40603.8	163579	170391	144759	30038.1	40236.5	37462.6	157242	158439	99428.6	66247.3	44825.9	30559.4	132474	32285.4	50857	36575.8	113865	76459.4	83890.9	0.911414	0.755619
O95445	APOM	Apolipoprotein M	1.16535e+06	862738	910640	1.11458e+06	1.15925e+06	1.6101e+06	1.24407e+06	998243	759694	1153589	1.26713e+06	999668	979048	1.45598e+06	1.46212e+06	1.34212e+06	934351	1.31096e+06	1166306	1.16688e+06	1.28638e+06	1.53362e+06	1.11322e+06	1.23977e+06	0.897924	0.191965
P00338	LDHA	L-lactate dehydrogenase A chain	58549	55335.9	58760.7	123800	97502	84539.9	102326	118668	71230.5	89999.7	63847.8	40262	50311.6	53372.9	58240	59307.1	0	24657.6	0	48226.5	33257.7	29106.4	84050.8	36067.4	2.33038	8.44731e-05
P00450	CP	Ceruloplasmin	854696	820794	845285	657108	750974	1.01216e+06	944841	853286	1.22168e+06	837919	998148	738769	984113	872623	820916	1038240	921005	781200	953876	849990	836476	1074070	890626	897389	0.992464	0.90421
P00488	F13A1	Coagulation factor XIII A chain	134372	543824	96410.3	157074	133531	113571	145961	116786	110102	134875	603246	121019	80980.4	87920.3	130771	127478	621268	84909.3	112013	96205	105242	119094	208159	153355	1.35737	0.457227
P00558	PGK1	Phosphoglycerate kinase 1	29380.9	26707.4	0	75957.2	55531.5	14730.7	36216.8	39439.9	0	53459.4	30689.2	76631.8	0	0	0	0	0	5065.04	0	0	4945.8	0	32919.4	7876.6	4.17939	0.0191959
P00734	F2	Prothrombin	793468	788025	687038	777711	617975	972922	649622	763784	809174	846228	777391	799658	733620	922915	808805	806181	913356	750257	946259	834197	853914	962654	771213	848347	0.909077	0.0533226
P00736	C1R	Complement C1r subcomponent	282491	303178	297042	263035	274541	377903	243896	282287	295367	341324	309781	386663	316264	306395	339232	309961	349116	310946	285583	290841	335630	344141	297350	324979	0.91498	0.0662662
P00738	HP	Haptoglobin	1.95354e+06	4.56898e+06	20011870	8413021	13076840	19843840	12299225	8400899	24053546	7.20056e+06	10645206	15692936	14583408	9037236	11177732	12258275	10456755	11930888	8.01984e+06	20929826	8329587	15395024	1.18607e+07	1.25283e+07	0.94671	0.782895
P00739	HPR	Haptoglobin-related protein	740577	1.4262e+06	1.15076e+06	1.24545e+06	928197	1.29598e+06	962256	789662	1.18439e+06	722803	906147	885213	1.03567e+06	859968	1.18058e+06	915969	946540	1.11298e+06	1.54724e+06	749332	1198461	1.41164e+06	1.03204e+06	1.07669e+06	0.958528	0.67027
P00740	F9	Coagulation factor IX	416952	554926	530715	234971	559958	429965	439019	325269	166991	391602	112287	428742	412773	156682	362980	620999	965644	137075	363514	395099	309928	464940	378423	419852	0.901324	0.61972
P00742	F10	Coagulation factor X	96929.5	101893	138217	162242	135890	177535	144233	231137	46912.1	169756	145175	165909	210907	142219	97871.3	82354.6	108017	134783	159867	284321	195797	161840	140902	158535	0.888773	0.44369
P00746	CFD	Complement factor D	63069.6	89155	71306.2	138035	63993.5	74838.1	75433.3	67289.5	69412.2	73947	59190.3	150947	98678.6	71879	174454	89134.6	73018.4	96563.9	115441	93087.4	90451.8	161163	76879	110438	0.696128	0.0149231
P00747	PLG	Plasminogen	1.00346e+06	901254	1090460	1.03468e+06	888950	946683	900203	890603	1.02049e+06	955318	927251	996163	988693	967977	992042	1.05884e+06	1.14873e+06	890891	1.16116e+06	1.07156e+06	1.15433e+06	1.20375e+06	959941	1.05765e+06	0.907617	0.0140162
P00748	F12	Coagulation factor XII	256912	308956	269909	263375	291461	248211	263053	244696	235093	347298	273833	247271	386554	379640	175619	270236	388658	452300	324183	269729	225802	331557	272981	313777	0.869985	0.14696
P00751	CFB	Complement factor B	794391	1074739	996858	859580	943542	1.25574e+06	924495	1.10684e+06	1.0265e+06	986127	1.10487e+06	813564	1039497	1.18433e+06	954060	1.08517e+06	1.05209e+06	994469	1.23522e+06	1.43911e+06	1272324	1.4568e+06	1.0067e+06	1.13878e+06	0.884011	0.0804954
P01008	SERPINC1	Antithrombin-III	1.45213e+06	1.25125e+06	1.23513e+06	1.16554e+06	1.1635e+06	1.64086e+06	1.39735e+06	1.22264e+06	1.39454e+06	1.2622e+06	1.33474e+06	1.41266e+06	1.28164e+06	1.40074e+06	1.46317e+06	1.57798e+06	1.43674e+06	1.25902e+06	1.34483e+06	1.50242e+06	1.54893e+06	1.58631e+06	1.31999e+06	1.43768e+06	0.918141	0.0444178
P01009	SERPINA1	Alpha-1-antitrypsin	19444066	18393056	17120430	18295580	14554761	18208116	16678680	18841376	24095912	16620710	17698934	17956792	17830296	17750260	16681697	16590554	19402078	20026196	20085640	18736382	19497450	18729970	1.81774e+07	18480665	0.983591	0.710375
P01011	SERPINA3	Alpha-1-antichymotrypsin	2999046	3168746	3.16763e+06	2.7806e+06	2.73359e+06	3.22077e+06	2.34991e+06	2.5974e+06	2.84566e+06	2681974	3.52105e+06	3082195	3.16965e+06	2.85653e+06	3.30808e+06	2710898	3.08472e+06	2.80639e+06	3848281	3.47929e+06	2.73913e+06	3.03804e+06	2.91513e+06	3.10211e+06	0.939723	0.211633
P01019	AGT	Angiotensinogen	1.02679e+06	938987	876282	745032	737802	904207	711362	726539	834502	965786	730261	989391	893874	953434	855433	928332	1.16504e+06	832292	1.00947e+06	1.40292e+06	1.06987e+06	1.05602e+06	836141	1.01419e+06	0.824444	0.00722923
P01023	A2M	Alpha-2-macroglobulin	9645562	8974011	5.81986e+06	5.49708e+06	5621077	3470282	5156128	5.20545e+06	6.13939e+06	5171470	5.27084e+06	6692756	6.29592e+06	5301476	7235968	8582247	7664076	7267919	7912788	7928684	5.93869e+06	7.88678e+06	5.99738e+06	7.15521e+06	0.838183	0.0738308
P01024	C3	Complement C3	3.53841e+06	3.46845e+06	3.39059e+06	3037245	3.52309e+06	4.39855e+06	3.39529e+06	3317192	4573616	3.80696e+06	3.96917e+06	3888716	4.10972e+06	4.01969e+06	4345239	2660939	4.44527e+06	3.49776e+06	4811256	4.12093e+06	4.17087e+06	4123248	3.67442e+06	4.0176e+06	0.914579	0.134131
P01031	C5	Complement C5	282065	323604	311577	324787	293625	327491	219819	344315	358357	331619	292282	332587	376019	322070	306280	349408	329844	291701	334630	219805	347231	375545	309958	325920	0.951026	0.368717
P01033	TIMP1	Metalloproteinase inhibitor 1	0	31271.9	38019	37096.7	51222.2	34198.3	0	53595.6	36894.7	37374.2	0	24840.5	36193.8	38230.5	0	40999.7	0	0	26838.2	48349.7	43369.8	55107.2	29061.2	28539	1.01829	0.951847
P01034	CST3	Cystatin-C	82301.7	136954	84441.9	96403	58978.9	55546.5	75795	84311.8	114888	103892	73095.2	165839	113693	72805.1	79139.5	100815	82977	100636	165201	112066	151320	98215.6	87873.5	112973	0.777825	0.0566767
P01042	KNG1	Kininogen-1	1.79601e+06	1.93933e+06	2.36947e+06	1.86778e+06	2.05478e+06	2.56296e+06	2.60844e+06	2372980	2.04629e+06	2.51108e+06	2204093	2.51352e+06	1.98933e+06	2559906	2251335	2.2852e+06	2.47059e+06	2.46274e+06	2.20012e+06	2.38463e+06	2142402	2.40204e+06	2.21211e+06	2.33289e+06	0.948228	0.250753
P01344	IGF2	Insulin-like growth factor II	34647.4	16667.8	58395.6	53379.5	46500.1	57629.1	76201.4	62013.3	51208.9	53613.2	61714.1	72361.2	36525.5	56277.9	0	72292.1	39618.4	58553.6	13087.9	0	27754.7	0	51997.3	34224.7	1.51929	0.0833093
P01591	JCHAIN	Immunoglobulin J chain	1.64531e+06	1.63729e+06	1.75992e+06	1.55668e+06	1.45521e+06	3.03503e+06	1.99109e+06	2.76666e+06	1.61197e+06	1.34684e+06	1.18024e+06	2.70264e+06	1208700	2205360	1.95554e+06	4358059	1.91426e+06	2.37377e+06	1.82136e+06	1891481	1.99097e+06	1.552e+06	1.81693e+06	2.17947e+06	0.833659	0.24574
P01593;P01594	IGKV1D-33;IGKV1-33	Immunoglobulin kappa variable 1D-33;Immunoglobulin kappa variable 1-33	1.88141e+06	1753320	1112013	1.50314e+06	1.64188e+06	1.85372e+06	2.84155e+06	2.58375e+06	2.57585e+06	3.34823e+06	1241767	2.4559e+06	2.30585e+06	2.50218e+06	3115568	1.69648e+06	1.90402e+06	2.19355e+06	2341805	1.10122e+06	2.52083e+06	1.51842e+06	2.0306e+06	2.15053e+06	0.944234	0.664012
P01601	IGKV1D-16	Immunoglobulin kappa variable 1D-16	216540	174735	70657.3	163179	208764	418205	255585	325864	144186	128942	239327	284024	157410	135564	336382	221593	239445	299848	168487	138743	301162	119867	213271	218411	0.976467	0.892348
P01619	IGKV3-20	Immunoglobulin kappa variable 3-20	20810410	18631262	13200270	20353674	17117502	20882556	23777424	21707224	16089316	20366396	14972083	25973368	16498475	15182421	21108836	18806926	16991408	19595006	15549172	11322496	21243420	16842504	1.89007e+07	1.81013e+07	1.04417	0.60358
P01624	IGKV3-15	Immunoglobulin kappa variable 3-15	12303939	12394360	7316500	13263117	13929929	14674534	16001582	20005272	12215178	17232820	10905256	15267402	12702203	8952485	16270424	9672838	11249817	15956019	9650665	8323798	15720638	10618165	1.36584e+07	1.22168e+07	1.118	0.306646
P01700	IGLV1-47	Immunoglobulin lambda variable 1-47	2.41298e+06	1.84421e+06	1527952	1.71297e+06	1.45831e+06	1591824	2853508	2190288	2.17025e+06	1.19359e+06	1.64597e+06	2.58888e+06	1401860	1.22098e+06	2.26683e+06	1.59028e+06	2.12668e+06	2200419	1.24309e+06	1217981	1.62025e+06	1.02134e+06	1.8729e+06	1.68169e+06	1.1137	0.386475
P01701	IGLV1-51	Immunoglobulin lambda variable 1-51	851762	1.31544e+06	1.04101e+06	1347510	1.49933e+06	1.51346e+06	2.22763e+06	1.61134e+06	1.85518e+06	1.32121e+06	2.07395e+06	2.77616e+06	1.70814e+06	1.14364e+06	3850210	1.41178e+06	1.6337e+06	1.49613e+06	1080042	1.37864e+06	2175987	836110	1.51435e+06	1.77187e+06	0.854662	0.387309
P01703	IGLV1-40	Immunoglobulin lambda variable 1-40	401517	0	0	286625	359445	486013	1.18528e+06	644580	655271	312335	654697	749790	695142	440722	705511	563623	651549	407248	777866	646869	1.84566e+06	0	453251	680361	0.666191	0.191779
P01705	IGLV2-23	Immunoglobulin lambda variable 2-23	191873	196844	138620	0	300835	794038	506721	264678	250902	122081	0	421502	267768	0	563365	359594	0	274377	528840	449720	838041	301942	251508	364104	0.690759	0.276264
P01706	IGLV2-11	Immunoglobulin lambda variable 2-11	201336	394895	254445	256719	268391	338996	2.8225e+06	502189	2.78325e+06	1.0391e+06	429589	2.49698e+06	889039	459024	496994	293892	799804	993686	1.35707e+06	1.40261e+06	280740	290278	844674	887283	0.951978	0.907441
P01709	IGLV2-8	Immunoglobulin lambda variable 2-8	344280	510823	244624	402874	234122	348078	381666	1.3146e+06	907044	463852	252656	567865	385653	411476	385554	519562	208675	640599	176276	696084	476696	203560	491329	424727	1.15681	0.563032
P01714	IGLV3-19	Immunoglobulin lambda variable 3-19	512250	541155	429509	569523	594044	568247	1.00281e+06	961278	1.14863e+06	470603	475660	607925	575375	661133	815007	699808	783240	853492	601811	460316	577785	125031	661247	614629	1.07585	0.634984
P01718	IGLV3-27	Immunoglobulin lambda variable 3-27	1.01147e+06	1.44895e+06	515372	903237	1.30089e+06	639754	1.41162e+06	1292416	1065988	1.23794e+06	1.01157e+06	1.25841e+06	1.14387e+06	1.13494e+06	1.34876e+06	500463	2607057	1.17036e+06	1.56253e+06	1.23747e+06	1.98213e+06	429044	1.07629e+06	1.30682e+06	0.823595	0.274698
P01742	IGHV1-69	Immunoglobulin heavy variable 1-69	413524	542508	203210	592236	592417	315183	380344	652768	160858	216376	0	573263	707632	342029	324546	29854.3	1.28849e+06	404309	320886	563499	230003	241766	369948	456935	0.809629	0.473177
P01768;P0DP03	IGHV3-30;IGHV3-30-5	Immunoglobulin heavy variable 3-30;Immunoglobulin heavy variable 3-30-5	1.71488e+06	1.83359e+06	1959672	2383028	1620345	1.99075e+06	1.98265e+06	1.68474e+06	1.91205e+06	1.51682e+06	1.83281e+06	2.04723e+06	1.70265e+06	1.29421e+06	3.18916e+06	1.55261e+06	1.78697e+06	2.69904e+06	1.83538e+06	1.72492e+06	1.78704e+06	1.78155e+06	1.85739e+06	1.94552e+06	0.954702	0.62402
P01780	IGHV3-7	Immunoglobulin heavy variable 3-7	3125060	3861346	2.49747e+06	4447068	3290543	5239553	4.34159e+06	3.00624e+06	3046848	5157980	4.09379e+06	6532144	4635432	4788859	4639156	6183056	3.24695e+06	5911014	3.62399e+06	3.32026e+06	5.71098e+06	4391218	3.82795e+06	4.81664e+06	0.794735	0.0368771
P01782;P0DP04	IGHV3-9;IGHV3-43D	Immunoglobulin heavy variable 3-9;Immunoglobulin heavy variable 3-43D	2304039	2838782	3.1859e+06	4833605	3.26468e+06	8430256	6003255	2233620	4.1632e+06	4.58038e+06	6.52103e+06	7361056	6.8144e+06	7011904	5599238	7815067	3.07033e+06	6.84e+06	3.24217e+06	5069851	6945269	3.50044e+06	4.39625e+06	5.75179e+06	0.764327	0.102665
P01817	IGHV2-5	Immunoglobulin heavy variable 2-5	48986.6	63634.5	63305.8	71760.5	81592.6	96452.9	135763	159896	110540	96972.6	52233	102778	83874.3	82612.9	83042.9	85952.7	22105.1	167778	107147	75765.7	76221.2	0	89194.3	80661.6	1.10578	0.618004
P01834	IGKC	Immunoglobulin kappa constant	27999588	10070226	28917014	48429052	43661044	40377736	54945032	59689252	59785920	67559776	50537944	9854468	7991306	35207916	43557936	37811544	12449005	56742672	7.34304e+06	6.54688e+06	9870668	35776108	4.47248e+07	2.39229e+07	1.86954	0.0115385
P01857;P0DOX5	IGHG1;	Immunoglobulin heavy constant gamma 1;Immunoglobulin gamma-1 heavy chain	58761980	50031184	42413200	50532220	44774628	51809460	81087264	55346272	53622804	58399732	41842828	48209432	61649516	47788256	69806392	65130992	85509328	57655732	52804152	50491744	72808200	50636648	53511052	6.02264e+07	0.888498	0.185457
P01859	IGHG2	Immunoglobulin heavy constant gamma 2	27439260	25720478	16672646	31708032	27123358	11939543	6.84688e+06	43160284	49161532	29295776	20686484	36119712	22518494	17165932	34008824	9261908	11643726	31199000	16929608	20471114	22324660	16732062	2.63413e+07	2.16705e+07	1.21554	0.322522
P01860	IGHG3	Immunoglobulin heavy constant gamma 3	41081792	34761844	32853974	45522748	43521108	42966792	45146208	52810996	53860560	49133112	42412884	50687992	46873988	41323380	56387976	38287508	49378868	51926788	34874388	33611680	48043688	36725620	4.40065e+07	44374716	0.991703	0.905143
P01861	IGHG4	Immunoglobulin heavy constant gamma 4	4.98091e+06	5.11881e+06	7483860	10174367	5635788	14132700	5310016	33602740	8847388	23088740	8774742	8.27127e+06	12962724	7164795	15331968	1.63526e+06	7.95059e+06	9918540	1.82923e+06	1.66723e+06	15105583	16117705	1.15591e+07	8.90499e+06	1.29805	0.416766
P01871	IGHM	Immunoglobulin heavy constant mu	8883559	7909522	7270064	4.78873e+06	8924931	17860618	12213934	19371344	12673366	5235335	6205311	11175208	6.93774e+06	8091639	8500138	20577620	12877769	11941105	7.30927e+06	12019025	8852141	6.44143e+06	1.01215e+07	1.04294e+07	0.970482	0.873965
P01876	IGHA1	Immunoglobulin heavy constant alpha 1	14972518	27193526	17939652	37019624	22162834	13540376	16755564	29545242	21046912	52674560	26879358	36673372	37725992	36834180	36842684	27987052	32551692	17691556	33478320	15844538	23484840	11155264	2.543e+07	2.82063e+07	0.901572	0.545797
P01893;P04439	HLA-H;HLA-A	Putative HLA class I histocompatibility antigen, alpha chain H;HLA class I histocompatibility antigen, A alpha chain	0	0	73844.8	53714	54450.7	0	0	99311.8	82935.1	0	76159.7	97977.8	0	17012.8	0	0	100923	0	0	98739.7	52060.5	129220	40037.8	45084.9	0.888054	0.801311
P02647	APOA1	Apolipoprotein A-I	45777908	34733248	32218268	39639040	34835388	54401976	34940468	43234580	38438140	42563524	41120996	47555440	46877376	36324148	40562036	39330136	40643508	48784224	37335272	43508588	45424912	48497408	4.0173e+07	4.31675e+07	0.930631	0.217668
P02649	APOE	Apolipoprotein E	1.77874e+06	1.18522e+06	1.13994e+06	1.30066e+06	1.21674e+06	1.79576e+06	1486703	1406640	1.18091e+06	1357480	2.02369e+06	1.54486e+06	1.40839e+06	1.25114e+06	1.1011e+06	1.49849e+06	1.73847e+06	1.94067e+06	1.61592e+06	1.53003e+06	1.54534e+06	1.24295e+06	1.44295e+06	1.49249e+06	0.96681	0.670512
P02652	APOA2	Apolipoprotein A-II	5884488	7.66314e+06	4196418	5.39224e+06	4.10241e+06	7.90058e+06	5.14559e+06	6471163	6144102	5.69831e+06	5.90032e+06	7516651	7.34429e+06	5075382	7139882	6.07818e+06	7.63842e+06	6.28373e+06	9911077	7006752	5539993	5.76056e+06	5.86352e+06	6.84499e+06	0.856615	0.084889
P02654	APOC1	Apolipoprotein C-I	178865	69287.1	89930.2	169039	160523	203658	342331	421996	432421	232558	204043	207756	216725	113507	279320	136859	162181	304445	124358	198171	172180	178656	227696	190378	1.19602	0.373362
P02655	APOC2	Apolipoprotein C-II	2.06355e+06	2.1276e+06	4407913	2.2916e+06	2639641	2.72007e+06	3.12894e+06	3.31281e+06	1.90549e+06	1619460	3.27961e+06	2302627	1.89683e+06	2.23013e+06	3.04577e+06	2.637e+06	2.56329e+06	2226633	2206526	4167932	2.89682e+06	2375891	2.68152e+06	2.5954e+06	1.03318	0.78152
P02656	APOC3	Apolipoprotein C-III	7.47087e+06	5931985	9636876	6673251	6714500	8054781	5163603	6176784	4998714	6.27148e+06	6.40268e+06	7.7477e+06	6942690	6755281	10333836	7812438	9439013	5529574	7.19271e+06	9638085	9820186	5765693	6.68141e+06	7.90702e+06	0.844997	0.0708135
P02671	FGA	Fibrinogen alpha chain	17072350	21740474	19828264	21567702	24256158	16923414	14713207	14111487	20102272	19109800	12106462	17231886	10757840	12693044	8083807	21543938	18697068	18927726	15523731	17028004	16012765	19699680	1.83211e+07	1.60181e+07	1.14377	0.178845
P02675	FGB	Fibrinogen beta chain	12484418	13655330	13049541	15051292	15020704	9552000	9330017	9448686	13875605	12759606	7.19909e+06	11644014	7.65301e+06	8.01531e+06	5353798	14250528	11567657	11478355	10060468	11611643	11184554	13232781	1.19478e+07	1.05502e+07	1.13248	0.2246
P02679	FGG	Fibrinogen gamma chain	18222088	21029576	20977604	23845132	27261518	17432380	18975980	15346086	21786860	21115348	13329703	16878538	13132834	14085225	8864319	22490928	19797094	19987356	14710524	18820046	16263538	20700890	1.99384e+07	1.68847e+07	1.18086	0.083946
P02743	APCS	Serum amyloid P-component	916185	1.16947e+06	1.29911e+06	1.50812e+06	1605301	1.56189e+06	1.09749e+06	1.41068e+06	1.64548e+06	1.45195e+06	1506560	1649179	1.77688e+06	1.33989e+06	1.13655e+06	1.26399e+06	1233134	1.54948e+06	1.14216e+06	1.84087e+06	1.50696e+06	1.51543e+06	1.37929e+06	1.45041e+06	0.950968	0.49327
P02745	C1QA	Complement C1q subcomponent subunit A	540876	799586	569873	371771	482558	682276	406518	359304	371689	456154	556902	762294	496276	550564	573375	332302	1482312	520514	723594	517099	387530	640545	508864	635128	0.8012	0.230725
P02746	C1QB	Complement C1q subcomponent subunit B	1.09517e+06	1268039	1.38085e+06	1.16829e+06	1.05731e+06	1.31564e+06	1.01139e+06	1.0235e+06	1.05493e+06	1.09139e+06	1.15156e+06	1605926	1.19071e+06	1.37787e+06	1.60072e+06	1.39312e+06	1.27914e+06	1.34513e+06	1.19442e+06	1.14926e+06	1.07115e+06	1.39698e+06	1.1471e+06	1.32767e+06	0.863989	0.0108398
P02747	C1QC	Complement C1q subcomponent subunit C	2.1766e+06	1.67542e+06	1.49164e+06	1.09572e+06	1.57819e+06	1.20985e+06	1.50516e+06	1.65859e+06	2.68665e+06	2.6094e+06	1.94604e+06	1.4504e+06	1623199	1.50198e+06	1.69032e+06	2.1007e+06	1.86791e+06	1.91816e+06	1.50945e+06	1.63512e+06	1.95209e+06	1.60386e+06	1.78484e+06	1.71393e+06	1.04138	0.680492
P02748	C9	Complement component C9	414184	372621	344604	342962	312408	390824	350340	397275	537390	343643	355196	386527	446376	296785	294809	344637	377479	366462	458002	423394	339290	453514	378313	380661	0.993832	0.927534
P02749	APOH	Beta-2-glycoprotein 1	785636	936852	1.08006e+06	1.27701e+06	1.31715e+06	1.17246e+06	1.33195e+06	1.71789e+06	1.46826e+06	1.51108e+06	1.19334e+06	1.54029e+06	1518828	1.30902e+06	1.3283e+06	1.0086e+06	1.14746e+06	1.64132e+06	1.10819e+06	1.71208e+06	1.12657e+06	1.22692e+06	1.25379e+06	1.33342e+06	0.940284	0.465407
P02750	LRG1	Leucine-rich alpha-2-glycoprotein	735728	701930	610892	551927	534395	648582	539434	757743	1401483	806122	764216	725237	741931	932048	782263	533144	654267	810664	892632	835517	643602	913730	732041	769549	0.951261	0.653
P02751	FN1	Fibronectin	1.18281e+06	1.04989e+06	1.25768e+06	1.41323e+06	1417202	908838	883810	1.00287e+06	1.07179e+06	1.51134e+06	731774	517697	386149	454177	195392	572667	536246	515927	473860	482609	436020	456589	1.13011e+06	457030	2.47273	6.53868e-08
P02753	RBP4	Retinol-binding protein 4	550579	660536	881861	906693	727512	1.01914e+06	913274	793060	650437	1.00503e+06	818310	855269	806969	941328	874825	841897	789751	1.07478e+06	758766	883144	729961	1.04057e+06	811494	872479	0.930102	0.291723
P02760	AMBP	Protein AMBP	629220	613480	692611	702174	492493	680320	612299	687389	620404	899537	767139	871833	873972	863111	1.10938e+06	758108	752760	680774	777617	551869	669642	935836	672460	804082	0.836309	0.0264871
P02763	ORM1	Alpha-1-acid glycoprotein 1	2.01601e+06	2.04457e+06	1.60696e+06	1.43198e+06	1465540	1.9331e+06	1.22743e+06	1.75339e+06	2.91939e+06	1.72637e+06	2.02046e+06	1529058	1.8345e+06	1.45359e+06	1.51551e+06	1.40102e+06	2.10512e+06	1.81733e+06	2.32551e+06	2.4378e+06	1775279	1.81793e+06	1.83138e+06	1.81933e+06	1.00662	0.944749
P02765	AHSG	Alpha-2-HS-glycoprotein	5.0954e+06	5827100	4.75511e+06	4377090	4.13694e+06	5462808	5.62476e+06	7767122	6995700	4845785	5696215	4842910	5191324	5733384	5019431	5057248	6.52764e+06	6.16582e+06	5615851	8653277	5680294	5.95962e+06	5.50764e+06	5.8588e+06	0.940063	0.452414
P02766	TTR	Transthyretin	2.70196e+06	3.02344e+06	3412161	4.02025e+06	3.11516e+06	3.42851e+06	3.1467e+06	4600113	4.47262e+06	4058222	3.39068e+06	3.10034e+06	3.39016e+06	3.50343e+06	3.5523e+06	3.06793e+06	4.1937e+06	3.70042e+06	3038555	3.30556e+06	3970554	3.72923e+06	3.57908e+06	3.50474e+06	1.02121	0.736941
P02768	ALB	Serum albumin	244879216	239985344	209498112	200763904	177178352	245027872	207958256	199879312	186872208	199913136	199754544	230300800	222261504	249241776	202002720	235147184	270170816	216822896	284447360	240324480	257734816	277296288	2.10155e+08	2.44159e+08	0.860732	0.004278
P02774	GC	Vitamin D-binding protein	1.85071e+06	1.72559e+06	1.95433e+06	1.65849e+06	1.62192e+06	2442064	1.81039e+06	1881461	2.05676e+06	2.44562e+06	1.73273e+06	1.75933e+06	1914654	2.11245e+06	2.23865e+06	1.95648e+06	1.81147e+06	1.95342e+06	2.14432e+06	2.16041e+06	2.21998e+06	1.9119e+06	1.92546e+06	2.01664e+06	0.954785	0.37077
P02775	PPBP	Platelet basic protein	292164	381723	254715	366283	298644	258652	380431	472708	286787	313341	312553	156849	193100	121676	201502	164380	242387	243502	243514	239821	279315	229890	328909	210540	1.56222	9.24924e-05
P02776;P10720	PF4;PF4V1	Platelet factor 4;Platelet factor 4 variant	79424.5	99421.7	56072.2	91343.6	74432.7	53685.3	84325.6	115944	78888.5	104200	83557.1	32557.1	0	52812.7	40199.8	49999	71129.5	40905	61217.8	50211	30740.7	5977.03	83754.1	39613.6	2.11428	5.47537e-05
P02787	TF	Serotransferrin	17723768	15511527	15250892	14043874	12466582	17306124	12710254	13371048	14664938	14608597	16969560	13126126	14584815	18001568	15397250	15888465	15618985	16493441	15343528	20948248	19280954	17346220	1.49661e+07	1.65481e+07	0.904398	0.0812176
P02790	HPX	Hemopexin	5350449	4731707	4.34044e+06	5197230	4246895	6466249	5140998	4.63077e+06	5.34094e+06	5.32577e+06	5.42314e+06	5942194	6.99966e+06	4858788	5.03205e+06	5146043	5.60114e+06	5.2537e+06	5522955	6561973	5.10722e+06	6.14405e+06	5.1086e+06	5.6518e+06	0.903889	0.0652286
P03950	ANG	Angiogenin	21440.4	47096.4	48150.8	110774	81725.6	41182.9	81179.7	77503	0	42532.5	77320.3	0	63982.5	20338.1	43486.9	68012.8	0	61372.8	26570.3	0	18624.1	59281	57173.3	32879	1.7389	0.0686903
P03951	F11	Coagulation factor XI	78521.3	201682	149926	73631.5	76214.8	138739	83071.8	42140.2	41017.3	68131.4	68446	69212.2	66614.8	84808.6	88514.2	67530	180744	34946.6	56269.3	64158.8	78876.2	94683.7	92865.6	80578.1	1.15249	0.518115
P03952	KLKB1	Plasma kallikrein	299484	280772	311962	246496	229716	236237	359553	330798	261082	290260	301622	318552	314831	299253	277332	338649	372621	283461	321845	352903	313780	338986	286180	321110	0.891221	0.0300031
P04003	C4BPA	C4b-binding protein alpha chain	570206	507571	656464	522201	568958	661018	552693	592385	672465	599621	625300	690220	612406	519213	600159	683383	643330	647445	616541	652705	666219	718727	593535	640941	0.926037	0.0560454
P04004	VTN	Vitronectin	3.3204e+06	3.61539e+06	4329008	4.09612e+06	3.71289e+06	4.12881e+06	3155116	4.2224e+06	3.71147e+06	4220556	3970110	3.66508e+06	4513949	3.05309e+06	3.43365e+06	4.02148e+06	3.58889e+06	3.21428e+06	3617341	3.7036e+06	3.87817e+06	4.13721e+06	3.86203e+06	3.71152e+06	1.04055	0.391367
P04070	PROC	Vitamin K-dependent protein C	104771	114789	117071	120421	81237.4	136419	105210	116194	106814	91120.2	112796	119883	112073	110596	213311	99180.4	145269	119687	163830	90737.5	169751	128043	109713	133851	0.819666	0.0541024
P04075	ALDOA	Fructose-bisphosphate aldolase A	44517	82991.9	38067.5	99468.8	84555	81282.2	85133.6	81700	55012.6	59798.3	47562	63300	2712.59	456862	50772.2	1774.6	0	85301.2	603343	0	18057.6	40917.3	69099	120276	0.574502	0.42466
P04114	APOB	Apolipoprotein B-100	876026	783415	835869	738594	641748	529946	801095	711222	693168	533152	675471	879292	839033	771526	1.20186e+06	1.0955e+06	682558	608999	765526	1.01123e+06	737653	652510	710882	840517	0.845768	0.0660172
P04180	LCAT	Phosphatidylcholine-sterol acyltransferase	204656	221578	206416	169727	181047	237422	171223	175673	170027	160282	208528	208982	199236	226549	246570	188758	164107	201968	213678	198426	221314	229661	191507	209023	0.916203	0.100508
P04196	HRG	Histidine-rich glycoprotein	1.26839e+06	860530	996346	1.11405e+06	703766	967780	1.14639e+06	1118088	1.13928e+06	1.01872e+06	917663	1.11207e+06	1.20587e+06	917934	1.4147e+06	1.12666e+06	1.04725e+06	902824	909748	976266	1.07424e+06	1.22004e+06	1.02282e+06	1.08251e+06	0.944859	0.385832
P04217	A1BG	Alpha-1B-glycoprotein	2.28281e+06	1.81273e+06	1929479	1.7358e+06	1.96258e+06	2.03971e+06	1.8153e+06	1.90641e+06	2.35003e+06	1.76433e+06	2.03633e+06	2.24274e+06	2.38938e+06	1.93223e+06	2.48658e+06	2.15499e+06	2.49443e+06	2.12407e+06	2.33223e+06	2.30197e+06	2.67711e+06	2.59108e+06	1.96686e+06	2.3388e+06	0.840972	0.000500753
P04264	KRT1	Keratin, type II cytoskeletal 1	76077.5	62963.7	39858.3	45549.6	42754.5	52286.7	34407.2	59618.9	37597.1	72020.6	61402.5	50821.7	48647.6	92597.8	34907.6	35318.7	83501.1	56079.7	51350.8	78803.4	70162.1	212580	53139.7	74070	0.717425	0.194507
P04275	VWF	von Willebrand factor	176246	170671	150332	268489	229412	97995.6	117992	141474	98364.9	189686	121924	141531	50479.2	100274	126627	140994	98743.3	125883	66223.7	99113.3	53771.7	79765.6	160235	98491.4	1.62689	0.00413974
P04278	SHBG	Sex hormone-binding globulin	38828.4	71823.2	44464.4	71524.5	55117.4	72817	82891.7	91481.8	87412	71026.5	77419.9	89296.2	55382	65980.8	74531.2	82000.1	76028.2	70530.5	37759.6	44395.6	92321.5	137385	69527.9	75055.5	0.926353	0.57046
P04406	GAPDH	Glyceraldehyde-3-phosphate dehydrogenase	29848.8	115164	40892.8	203625	172243	37314.3	97663	188875	121330	76069.1	48464	19745.7	0	131542	47132.1	0	0	19663.7	0	34272.3	0	0	102863	22941.5	4.48371	0.00200304
P04908;P0C0S8;P20671;Q16777;Q6FI13;Q7L7L0;Q93077;Q96KK5;Q99878;Q9BTM1	H2AC4;H2AC11;H2AC7;HIST2H2AC;HIST2H2AA3;HIST3H2A;HIST1H2AC;HIST1H2AH;H2AC14;H2AFJ	Histone H2A type 1-B/E;Histone H2A type 1;Histone H2A type 1-D;Histone H2A type 2-C;Histone H2A type 2-A;Histone H2A type 3;Histone H2A type 1-C;Histone H2A type 1-H;Histone H2A type 1-J;Histone H2A.J	708720	304384	320466	703853	475576	410755	180934	185767	226813	362407	407321	421506	415497	249923	201723	335360	404538	280133	547926	396060	362764	548166	389727	378509	1.02964	0.86319
P05062	ALDOB	Fructose-bisphosphate aldolase B	74238.1	133389	0	372234	49940.7	43182.7	42054.5	44147.7	0	0	41344.1	13122.1	862594	0	51836.7	54080.1	0	89680	262024	0	135172	53954.9	72775.5	138406	0.525813	0.43617
P05090	APOD	Apolipoprotein D	84903.5	69123.8	26526.6	73421.8	100353	113855	71789.9	47450.3	77582.6	58275.7	74277.4	107770	86154.6	89091.1	81281.4	101759	63094	75655.1	86504.8	68234	91125.9	93474	72505.4	85831.2	0.844744	0.120082
P05109	S100A8	Protein S100-A8	21558.2	16152.6	16403.3	49646.4	35865.7	42053.1	54965.5	11984	21115.1	34539.3	0	56273.4	167264	4.84131e+06	89313.6	0	72630	18547.5	5505.41	52459.2	0	104272	27662.1	491597	0.0562698	0.299194
P05154	SERPINA5	Plasma serine protease inhibitor	87243.2	81116.4	99779.5	96353.8	89925	112193	128077	124765	83680.7	92201.5	95966.3	102536	93256	128685	117529	134777	89949.7	125612	88184.7	97563.6	119890	122476	99209.3	110951	0.894173	0.109235
P05155	SERPING1	Plasma protease C1 inhibitor	2.36015e+06	1.95079e+06	2.64704e+06	2.45037e+06	1.98633e+06	2.79923e+06	2.61691e+06	2.40072e+06	3.00322e+06	1.90166e+06	2.90786e+06	2.48584e+06	2.17042e+06	2.64156e+06	1.7749e+06	2.38287e+06	2173355	2.56229e+06	2.63317e+06	3.14841e+06	2.43727e+06	2.81567e+06	2.45675e+06	2.47507e+06	0.9926	0.909641
P05156	CFI	Complement factor I	298901	298729	239440	270486	263203	329998	317914	257478	325925	311803	297712	322444	353017	267544	258435	279061	345160	233652	276044	324204	287843	285660	291963	293915	0.993358	0.894218
P05160	F13B	Coagulation factor XIII B chain	90073.9	112600	81016	124871	72260.3	98156.3	103929	80730	103488	93625.2	71443.9	105916	87869	84819.2	106465	138741	97155.1	102821	80453	120131	77843.5	86130.8	93835.7	98940.5	0.948406	0.506892
P05452	CLEC3B	Tetranectin	312463	189926	261256	210312	169892	332347	156425	211900	206883	202528	291398	314983	235901	257982	252074	224217	273030	262822	265912	196394	225533	338545	231394	258854	0.893916	0.217636
P05543	SERPINA7	Thyroxine-binding globulin	186060	125389	126979	171636	161188	205126	194649	232217	267031	208001	181413	197465	232161	128178	217016	216252	150070	207945	188618	150945	187356	194747	187244	188250	0.994656	0.950461
P05546	SERPIND1	Heparin cofactor 2	522916	764106	920883	785308	818378	1.12279e+06	876224	725761	1.01709e+06	738448	781340	1.0046e+06	975258	885925	1.11218e+06	933634	985466	878345	992024	1097942	832640	937848	824841	966897	0.853081	0.0171236
P06276	BCHE	Cholinesterase	107121	119295	108870	111845	94998.7	137975	123545	111561	138420	106350	136920	134002	132748	151342	124692	126534	126876	113115	144918	166541	131482	124716	117900	134270	0.878085	0.0170522
P06310	IGKV2-30	Immunoglobulin kappa variable 2-30	4.33197e+06	3583674	4.26857e+06	6.06675e+06	3.85405e+06	2.03677e+06	3.0794e+06	3829935	3.2074e+06	2.16835e+06	3.02359e+06	5268680	3.27667e+06	3849382	2.58338e+06	2.65084e+06	4.32883e+06	4.94594e+06	2.28313e+06	4060606	3.56337e+06	5634286	3.5864e+06	3.85865e+06	0.929446	0.574416
P06312	IGKV4-1	Immunoglobulin kappa variable 4-1	5.44905e+06	3.7685e+06	3.28665e+06	3.89066e+06	2.83598e+06	2.75866e+06	4.0477e+06	3217270	3.49194e+06	3.73179e+06	3.06085e+06	3.95137e+06	3.13697e+06	3.12651e+06	4962437	3.16279e+06	3.55861e+06	3.79725e+06	2.76342e+06	3.05917e+06	3.48805e+06	3.99084e+06	3.59446e+06	3.54522e+06	1.01389	0.867667
P06396	GSN	Gelsolin	1.16298e+06	811221	1.01594e+06	1.07707e+06	912996	1082950	1054638	1.24093e+06	1.24999e+06	1.16472e+06	976702	1.10775e+06	1.1301e+06	1.02083e+06	996487	882448	1.01539e+06	1.16119e+06	1.02728e+06	989569	970711	1.07673e+06	1.06819e+06	1.03441e+06	1.03266	0.483629
P06681	C2	Complement C2	256907	565013	280354	197749	240996	227637	203203	237924	230204	233748	259723	266166	279130	271045	270061	278012	245467	225031	263875	281722	315202	331259	266678	275179	0.969107	0.79265
P06702	S100A9	Protein S100-A9	166409	202441	25457.3	40681.9	37422.2	19230.7	39906.5	8027.75	12842.3	76136.1	0	140321	53943	0	188003	194301	0	59356.2	173364	37590.1	265941	9533.18	57141.3	102032	0.560033	0.208839
P06727	APOA4	Apolipoprotein A-IV	2.18727e+06	1.39081e+06	2.36104e+06	1.90129e+06	1.59191e+06	3.46212e+06	2.06113e+06	2.35976e+06	1.49464e+06	2097548	2.14814e+06	2.70156e+06	2.59462e+06	2.19784e+06	2.84762e+06	1.73086e+06	2112331	2.46033e+06	1.98427e+06	2.67743e+06	2.10208e+06	2.05033e+06	2.09597e+06	2.31448e+06	0.90559	0.29043
P06733	ENO1	Alpha-enolase	35639.3	40190.6	23532.7	57559.6	43986.4	17222.3	41145.3	39566.4	32372.8	56358.8	34791.8	0	0	0	0	0	0	15720.9	0	81031.7	31287.6	27560.9	38396.9	14145.6	2.71442	0.0092976
P07195	LDHB	L-lactate dehydrogenase B chain	44974.1	68204	256405	148329	148295	54517.1	179253	251028	215043	60090.4	148783	68179.6	388782	59867.9	29700.3	133505	350482	547309	0	0	43113.6	274469	143175	172310	0.830913	0.639227
P07225	PROS1	Vitamin K-dependent protein S	578674	253253	371198	320510	354734	396582	382106	429826	419904	370146	358220	388746	353464	384746	420236	374562	572676	404603	325282	411346	374450	395754	385014	400533	0.961253	0.619671
P07357	C8A	Complement component C8 alpha chain	356696	310132	330936	243113	288904	316977	276162	281394	275299	274551	305934	229146	333475	205679	350395	320269	263998	347022	420344	353655	384006	371729	296373	325429	0.910714	0.204292
P07358	C8B	Complement component C8 beta chain	230445	242551	256941	183199	223360	263556	222729	242480	229310	209341	233393	201910	243630	136368	232159	253593	207170	249287	299741	290824	267504	260067	230664	240205	0.960281	0.540427
P07359	GP1BA	Platelet glycoprotein Ib alpha chain	714113	170777	82969.9	173479	134593	460433	609156	203383	237848	119951	96344	127687	66203.7	433883	722450	765852	432749	366806	98574.3	118976	33721.9	72838.1	273004	294522	0.926941	0.83849
P07360	C8G	Complement component C8 gamma chain	269071	316072	317006	273815	250727	280016	315409	312383	277463	269038	247454	181106	341861	152307	357930	297051	278638	305839	352179	372347	311363	308823	284405	296313	0.959811	0.605145
P07437	TUBB	Tubulin beta chain	58754.3	87171.8	76956.6	104270	134251	53869.1	93677.6	102413	53436.7	125015	87970.3	13318.1	0	0	0	0	0	0	0	0	26021512	0	88889.6	2.3668e+06	0.0375568	0.347058
P07477	PRSS1	Trypsin-1	4.93422e+06	6.77727e+06	6.68517e+06	6198687	4740464	4.81972e+06	4464444	5507773	7.28219e+06	8044348	4198542	4253416	1.20962e+06	6938633	4.49504e+06	4.41261e+06	6340612	4550841	5779374	5.07833e+06	4229443	7.94447e+06	5.78662e+06	5.02113e+06	1.15246	0.258007
P07737	PFN1	Profilin-1	126817	187598	130836	253890	221477	86917.6	193405	141243	90349.7	129644	144213	36117.2	18840.3	0	0	0	0	0	0	0	0	0	155126	4996.14	31.0493	1.25078e-08
P07996	THBS1	Thrombospondin-1	101725	180607	805868	203375	165219	112502	130527	175101	125375	157674	161625	79654.3	969152	1.54576e+06	32240.4	85140.1	63392.1	51799.9	53466.3	44930.1	53910.2	1.49254e+06	210873	406544	0.518695	0.326705
P08185	SERPINA6	Corticosteroid-binding globulin	882857	709725	980864	709662	827833	875621	971640	594488	658494	755123	923520	951568	882840	791395	977519	1.00283e+06	822506	844628	585466	1037314	1.00574e+06	1.14182e+06	808166	913057	0.885121	0.0960065
P08238	HSP90AB1	Heat shock protein HSP 90-beta	153565	23019.7	15589.5	44851.3	35022.6	13982	30434.2	62647.3	21197.9	27874.5	21166.5	301684	7605.01	259697	7355.93	293670	225765	9658.48	10324.7	388507	259260	327992	40850	190138	0.214844	0.00453623
P08294	SOD3	Extracellular superoxide dismutase [Cu-Zn]	50925.1	0	41302.7	40862.1	40600.5	37123.7	34542.9	49556.8	0	64605.6	72817.9	54431.9	153855	33482.4	52736.7	0	95421.5	49624.6	129912	51697.3	0	52392.3	39303.4	61232.2	0.641875	0.186633
P08514	ITGA2B	Integrin alpha-IIb	268842	377741	111052	473710	563988	118216	125063	333813	0	314359	230116	0	230266	0	0	0	367379	0	0	0	0	0	265173	54331.3	4.88066	0.00344532
P08519	LPA	Apolipoprotein(a)	148027	358271	115586	65321.4	99879.3	74322.8	188405	61409.3	63314.3	58148.2	60048.3	157610	69434.7	83811.2	197310	132182	215940	73166.8	115982	185889	146034	303348	117521	152792	0.76916	0.319617
P08567	PLEK	Pleckstrin	0	89183.3	76654.8	775286	146978	30895.1	55627.1	62769.6	63042	87546.2	67290.6	0	0	0	0	0	0	0	0	0	0	0	132297	0	100	0.0560922
P08571	CD14	Monocyte differentiation antigen CD14	103658	122736	84118.5	46899.7	76579.3	48359.2	101704	86353.2	99202.5	97745.1	73007.6	69775.5	84256.4	81841.1	66170.1	61225	96033.6	84940.3	76291.2	91172.8	57615.5	76726.5	85487.5	76913.4	1.11148	0.292591
P08603	CFH	Complement factor H	703065	703699	822060	754326	666040	921418	701648	870066	936854	833007	747006	785873	920446	884737	980024	785316	901987	799338	927087	790284	775190	898007	787199	858935	0.916482	0.0600801
P08637	FCGR3A	Low affinity immunoglobulin gamma Fc region receptor III-A	97107.8	79786.1	121928	92787.1	79576	97907.3	103162	78888.1	87182.1	95647.4	86816.3	71452.9	155714	209603	119474	95043.6	85487.6	98038.4	142715	67410	113888	174839	92798.9	121242	0.765401	0.0573497
P08697	SERPINF2	Alpha-2-antiplasmin	1.15323e+06	860677	774669	932526	885338	1.01983e+06	926555	1.00738e+06	853615	981220	923531	1033111	953921	962216	962227	1.00279e+06	1.17787e+06	985877	1.14889e+06	1.00058e+06	959071	1.35881e+06	938052	1.04958e+06	0.893742	0.0345915
P08709	F7	Coagulation factor VII	31002.8	0	18316.3	32586.6	33132.5	28319.5	24147.4	0	21279.2	37088.3	0	34928.9	31541.7	32829.3	29783.1	39921.2	0	34739.5	0	42779.8	35603.5	38858.5	20533.9	29180.5	0.703685	0.179641
P09172	DBH	Dopamine beta-hydroxylase	37810.2	46781.9	51012.9	60375.7	42961.8	84437.4	86427.4	71211.6	71539.4	34347.8	39279.4	32898.5	37267.3	39647.8	15596.7	26783.2	89797	88165.1	51263.8	35765.9	51997.8	90983.2	56925.9	50924.2	1.11786	0.551146
P09871	C1S	Complement C1s subcomponent	761988	540384	504458	570521	538509	592547	501712	603479	525904	304512	576409	571879	635176	519404	406898	394702	656459	652905	661488	464496	491150	644507	547311	554460	0.987106	0.875496
P0C0L4	C4A	Complement C4-A	730939	662953	764590	554905	587305	1.18434e+06	534596	741332	749132	904234	1.04786e+06	595368	889623	774510	549687	797580	734522	509684	1.26103e+06	624226	918285	548939	769289	745769	1.03154	0.798171
P0C0L5	C4B	Complement C4-B	1362090	1.65924e+06	1.49133e+06	1.20443e+06	1.4459e+06	1.77682e+06	1.14205e+06	1.54795e+06	1.73016e+06	1.68527e+06	1.69795e+06	1.17361e+06	1738354	1.67453e+06	1.25336e+06	1.90852e+06	1.52783e+06	1.0028e+06	2.0016e+06	1.23115e+06	1.52494e+06	1.48616e+06	1.52211e+06	1.50208e+06	1.01334	0.863578
P0DMV8;P0DMV9	HSPA1A;HSPA1B	Heat shock 70 kDa protein 1A;Heat shock 70 kDa protein 1B	8809.12	31316.9	15547	36616.8	27278.3	27191.9	28315.2	23448	17196	14722.8	16451.4	0	0	0	0	0	4545.12	0	0	7489.33	0	0	22444.8	1094.04	20.5156	1.13854e-07
P0DOX2		Immunoglobulin alpha-2 heavy chain	6651527	8816343	4.63323e+06	11134329	5263521	5.95375e+06	7986121	8305952	5167344	11713431	7203587	9943925	8647135	8929953	9882014	12263454	10681396	5460953	11742974	6.55397e+06	10132353	5.04755e+06	7.52992e+06	9.02597e+06	0.834251	0.156601
P0DOX3		Immunoglobulin delta heavy chain	350680	234169	185570	335217	377610	164111	331475	418007	407684	284407	218386	1.02046e+06	519600	305896	445932	304663	520274	332758	1.00301e+06	877486	271037	452330	300665	550313	0.546353	0.0112716
P0DOX6		Immunoglobulin mu heavy chain	7.34539e+06	8519974	7.60884e+06	6601394	7282375	19134830	12067142	18368776	12446487	7.14313e+06	8.15199e+06	13080343	6747791	7.29975e+06	9531164	20059670	11393498	16131040	5.93736e+06	10545756	10145243	7.62481e+06	1.04246e+07	1.07724e+07	0.967711	0.855566
P0DOX7		Immunoglobulin kappa light chain	8.02396e+06	7.05348e+06	5579265	8.09356e+06	7.72368e+06	7196487	9751484	8891667	9393375	10099292	8.18887e+06	8497545	8917975	6.43511e+06	8876709	7.14419e+06	8157052	8871094	5165298	4.90261e+06	9650415	7.40495e+06	8.18137e+06	7.63845e+06	1.07108	0.392591
P0DOX8		Immunoglobulin lambda-1 light chain	11553702	10927977	10343916	12440018	9728599	11755238	13951296	16873188	13996522	18062030	16898944	17459868	14022416	13439195	18824328	12598541	14740961	14979070	11177248	11694152	13981175	10733272	1.3321e+07	1.39682e+07	0.953669	0.579987
P0DOY2;P0DOY3	IGLC2;IGLC3	Immunoglobulin lambda constant 2;Immunoglobulin lambda constant 3	54870776	48675448	40958008	67526376	67580392	49378136	83362552	61102564	84565152	60564100	64986208	81151344	80078576	55651928	104153936	58305380	63841132	66406984	45917804	40578916	89350800	46350400	6.21427e+07	6.65261e+07	0.93411	0.556264
P10412;P16402;P16403	H1-4;H1-3;H1-2	Histone H1.4;Histone H1.3;Histone H1.2	0	51490.4	25872.8	36342.1	27639	60915.1	11793.7	42063.4	0	0	0	34079	0	0	0	0	0	9941.31	0	28271.5	23940.3	22831.7	23283.3	10824	2.15109	0.132067
P10643	C7	Complement component C7	294889	213940	279358	286935	237794	320818	251715	258272	290177	243654	254952	301060	312084	330127	292331	276966	209754	307330	269292	250912	333982	257378	266591	285565	0.933557	0.207168
P10909	CLU	Clusterin	1.82621e+06	1.61893e+06	1.76036e+06	2.14684e+06	1.92106e+06	2.40079e+06	2.09826e+06	2.17221e+06	2006863	1.8625e+06	2116373	1.90323e+06	1.95131e+06	2.12884e+06	2.19144e+06	2.23322e+06	1.95439e+06	2.0738e+06	2152195	2.19614e+06	2.42605e+06	2.444e+06	1.99367e+06	2.15042e+06	0.927109	0.0828846
P11021	HSPA5	Endoplasmic reticulum chaperone BiP	73816.7	62360	41288.1	62614	48016	59386.7	40461.2	51124.9	111809	51692.7	45758.1	68337	81395.1	82867.5	52059.1	71994.5	44845	35591.9	63674.4	41989.7	52475.4	68676.9	58938.9	60355.1	0.976534	0.857325
P11142	HSPA8	Heat shock cognate 71 kDa protein	110786	95974.6	49585.3	76773.5	68084.5	217485	103871	77002.8	76838.5	80703.3	80169.2	53619.3	9839.72	18694.8	0	18075.8	39973.2	0	0	0	0	57336.2	94297.7	17958.1	5.25099	5.28856e-05
P11226	MBL2	Mannose-binding protein C	45536.3	74544.8	54756.9	42094.4	107824	75141.6	100873	120203	62184.2	92579.6	126536	68170.4	149757	62398.8	128994	38421.5	83804.1	15858.3	37346.5	112576	54067.3	209783	82024.9	87379.8	0.938718	0.787131
P11597	CETP	Cholesteryl ester transfer protein	98390.8	102446	125188	114161	120085	110470	0	98636.4	115502	40548.3	197703	146106	169313	159710	104790	164334	167865	162569	152213	121403	0	156625	102103	136812	0.746302	0.116718
P12259	F5	Coagulation factor V	61701.6	63504.1	63883.9	85164.6	90236	87081	79023.8	151154	162856	83920	93950	115466	161425	77362.8	81334.2	80977.7	146752	167933	90802.2	92535.6	97101.5	87637.8	92952.2	109030	0.852539	0.27716
P12814	ACTN1	Alpha-actinin-1	78735.3	109385	48830.3	118298	135837	39631.9	127808	103152	62457.3	99581.4	81688.6	38878.6	10710.3	2711.14	68444.8	12334	0	10077.7	0	0	92973.9	23030.2	91400.5	23560.1	3.87947	5.99652e-05
P12955	PEPD	Xaa-Pro dipeptidase	59360.3	17959.5	65923	28758.8	32107.5	23649.1	104120	29893.6	16416.5	20697	10813.8	55979.7	28442.7	39208.9	69792	77810.1	46184.2	32252.6	52571.6	35408.1	30736.7	57435.8	37245.4	47802	0.779159	0.29508
P13473	LAMP2	Lysosome-associated membrane glycoprotein 2	72304.9	57900.8	62011.9	49394.7	59815.8	74659.5	68592	110171	118084	155025	62724.3	46984.4	56363.5	73669.5	71695.1	63918.1	65136.4	62263.3	61313	64951.4	55322.9	59523	80971.2	61921.9	1.30764	0.0737867
P13645	KRT10	Keratin, type I cytoskeletal 10	63785.7	66826.1	51804.4	50862.5	0	78674.5	23804.7	57401.3	37204.1	74771.3	54186.9	67584.9	22731	35516.7	72287.2	86336.9	94477.7	61837.1	42434.6	68608.3	61520.7	470969	50847.4	98573.1	0.515835	0.228464
P13671	C6	Complement component C6	238249	165856	204972	174136	164517	198623	197508	190785	192349	214209	216584	225655	203738	182013	195982	191306	197456	203964	246582	190262	230635	231355	196162	208995	0.938598	0.181537
P13796	LCP1	Plastin-2	1.74376e+06	3266834	608485	515856	967725	644230	571041	935795	2.32272e+06	1.30595e+06	984146	1.61754e+06	1.26754e+06	1.69486e+06	1.12062e+06	838282	2357238	1.67627e+06	2.21489e+06	1.88372e+06	1.59448e+06	1.0783e+06	1.26059e+06	1.5767e+06	0.799513	0.300402
P14151	SELL	L-selectin	256357	197843	186313	154008	170492	236222	286438	160085	165235	143047	196350	169891	224083	220521	188187	257635	284364	216467	240532	166466	162563	180295	195672	210091	0.931365	0.442068
P14618	PKM	Pyruvate kinase PKM	124763	142878	115102	128284	96270.7	75341.4	105860	74711.4	58369.5	29394.9	55290.6	26847.4	46002.1	37096.1	57264.9	64002.1	0	84060.5	0	14041.5	73446.1	45859.1	91478.7	40783.6	2.24302	0.00144608
P15144	ANPEP	Aminopeptidase N	5242.21	26864.3	11397.8	13333.4	10275.2	33199.4	14355.4	7832.43	9486.93	59446.7	9868.78	15561.7	11552.9	15719.5	20236.9	17931.2	7961.56	31780.8	10787	10324.5	17283.6	12681.6	18300.2	15620.1	1.17158	0.613156
P15169	CPN1	Carboxypeptidase N catalytic chain	192492	138446	158374	155172	115835	135561	191319	172803	511520	170138	199183	192231	181567	177178	186530	159055	189619	147143	175480	194232	178921	236707	194622	183515	1.06052	0.742595
P15814	IGLL1	Immunoglobulin lambda-like polypeptide 1	357811	319707	436596	569606	316338	329924	505967	921106	574420	469463	977477	768782	444379	448915	1.01974e+06	308993	613874	661988	286514	518616	410575	340312	525310	529335	0.992397	0.967121
P16070	CD44	CD44 antigen	132557	342603	185268	115267	116628	135038	119639	102666	120476	157139	118897	144997	155817	208610	162306	162402	121792	99387.6	512750	344875	94147.8	104996	149652	192007	0.779411	0.342467
P17936	IGFBP3	Insulin-like growth factor-binding protein 3	371752	252136	171210	245717	147717	158972	339733	241577	209917	440438	261205	246956	161924	165724	274858	334852	296580	194832	325465	393902	233362	210932	258216	258126	1.00035	0.998021
P18206	VCL	Vinculin	80216.9	111081	411068	205057	229191	55236.9	176937	131123	66612.2	79932.6	97712.5	86017	105440	15157	12319.3	8811.85	0	0	0	0	32617	869435	149470	102709	1.45528	0.582049
P18428	LBP	Lipopolysaccharide-binding protein	66704.4	75651.4	62121.3	67805.1	58623.3	67512	74982.6	48785	80669.8	88795.3	89511.5	94609.8	132751	70766.6	63046.1	70165.4	70889.6	63744.3	64839.7	114399	77963.7	100921	71014.7	84008.8	0.845324	0.120166
P19652	ORM2	Alpha-1-acid glycoprotein 2	2144440	1.63868e+06	2357926	2.45785e+06	2.11872e+06	2.67793e+06	1.39571e+06	1.93672e+06	1.64302e+06	2.2402e+06	4.00255e+06	2.52455e+06	2.71491e+06	2.42039e+06	2.07748e+06	1.87644e+06	2.81257e+06	3105082	2.15953e+06	3.64041e+06	2.34111e+06	1.99397e+06	2.23761e+06	2.51513e+06	0.88966	0.306291
P19823	ITIH2	Inter-alpha-trypsin inhibitor heavy chain H2	2288133	2.07014e+06	1957638	2142918	2.08823e+06	2.33246e+06	1851966	2.20307e+06	1.97744e+06	2.12553e+06	2.42199e+06	2.08962e+06	2.01781e+06	2148174	2.25621e+06	2.17833e+06	2486813	2.27877e+06	2643318	1.55538e+06	2.00342e+06	2.27873e+06	2.13268e+06	2.17605e+06	0.98007	0.666744
P19827	ITIH1	Inter-alpha-trypsin inhibitor heavy chain H1	935525	839090	847303	870337	864894	916773	736128	845337	941928	827340	949603	869612	1.0204e+06	898195	850734	938498	1.01051e+06	837724	1.07655e+06	612553	857372	967192	870387	903577	0.963268	0.440057
P20851	C4BPB	C4b-binding protein beta chain	262751	2.08075e+06	294509	331120	1.99066e+06	398082	1.63001e+06	371177	278988	445457	346253	281944	186541	2.73423e+06	300648	367728	480406	417161	2693870	391118	2.17127e+06	2.05577e+06	766342	1.09824e+06	0.697788	0.405097
P21333	FLNA	Filamin-A	231271	132124	105920	193089	201346	57728.1	165434	176015	114358	152872	124032	33685.6	396077	26512.5	50991.7	477797	406569	5153.36	10007	96293.4	16517.2	164401	150381	153091	0.982295	0.962605
P22105	TNXB	Tenascin-X	57862	1.64736e+06	40963.6	34045.5	21845.6	87594.6	2.43388e+06	1.26893e+06	76724.8	33476.1	35347.2	38214.8	50348.5	78257.5	61703	2.82872e+06	66358.9	95311.2	2.86754e+06	8142925	66718	40689.9	521638	1.30334e+06	0.40023	0.342697
P22352	GPX3	Glutathione peroxidase 3	541415	318677	498957	306618	441750	480121	408699	405796	354197	368832	427848	405812	389353	406736	380362	460409	343040	296582	464490	555208	334398	482334	413901	410793	1.00757	0.923152
P22792	CPN2	Carboxypeptidase N subunit 2	441833	430909	394334	339397	263921	361818	361931	517609	330253	333580	376977	381459	413182	374417	379859	361250	437320	394698	386916	430464	447652	570990	377506	416201	0.907028	0.167104
P22891	PROZ	Vitamin K-dependent protein Z	69676.2	59563.9	151322	60874.3	93534.4	92488.8	66101.2	105706	107065	69354.5	92434.9	94665	110884	82846.1	90853	89658.2	77525.1	78693.6	40999	102179	125158	107225	88011	90971.5	0.967457	0.782634
P23142	FBLN1	Fibulin-1	339934	209925	418706	265718	305754	258737	248408	274861	368395	279578	281279	287836	237967	418322	217244	264860	309932	318530	266128	234671	239162	424603	295572	292660	1.00995	0.917978
P23284	PPIB	Peptidyl-prolyl cis-trans isomerase B	18328.7	29658.4	49442.8	58653.9	54801.8	39245.2	37374.7	34835.1	34906	36514.8	38687.8	30564.8	0	5941.33	3831.07	5865.36	4321.71	3708.25	0	4888.4	4488	2624.61	39313.6	6021.23	6.52916	1.72477e-07
P23470	PTPRG	Receptor-type tyrosine-protein phosphatase gamma	0	0	33171.5	46796.4	46356.2	39918.9	29952.4	0	20412.2	24494.1	44852	30194.6	23013.6	20116.5	0	16405.7	0	0	25458.5	31177.2	22600.2	31174.5	25995.8	18194.6	1.42876	0.265487
P23528	CFL1	Cofilin-1	91684.8	100551	52500.3	143660	152877	104823	140252	90259.3	53319.3	43890.2	76332.1	21852.9	0	0	0	0	0	0	0	0	0	0	95468.1	1986.62	48.0555	1.07422e-07
P24592	IGFBP6	Insulin-like growth factor-binding protein 6	30100.4	16412.8	28287.2	90523.7	16941.2	24553	22189.1	24087.6	30175.2	25195.7	24324.4	26149.6	47198.7	26825.6	27274.3	23386.9	16664.8	39659.4	36372.8	28658.1	27305.1	28652.1	30253.7	29831.6	1.01415	0.950183
P24593	IGFBP5	Insulin-like growth factor-binding protein 5	24119.6	0	22286.4	13801.1	17090.6	37981.9	12294.8	19229.8	23145	15172.5	40926.9	16484.3	8441.7	0	15311.5	23026.3	0	19567.6	0	12662.8	17527.1	18446.7	20549.9	11951.6	1.71942	0.060081
P25311	AZGP1	Zinc-alpha-2-glycoprotein	117378	147903	132119	134060	88424.5	127445	83427.6	90316.8	109936	105294	110894	97443.3	109178	119179	91296.1	98328.1	139885	131749	157715	139556	81281.8	143293	113382	118991	0.952856	0.574213
P26038	MSN	Moesin	13527.1	53061.2	33169.8	95134.4	55116.6	37366.1	77239.4	72248.6	45347.2	56424.2	47109.3	44563.3	190962	20544.8	16245.6	11812.3	16239.4	20327.5	17292.8	14069.3	11820.1	25010.2	53249.4	35353.4	1.50621	0.310277
P26927	MST1	Hepatocyte growth factor-like protein	72440	71129.5	65941.4	91858.6	65559.3	128265	58464	88801.4	79861.4	48336.9	76746.8	92348.1	299073	83147	102939	71763.5	94811	70849.4	93660.2	134695	106997	112479	77036.8	114797	0.671071	0.0771468
P27169	PON1	Serum paraoxonase/arylesterase 1	1.88427e+06	1.97243e+06	1.98175e+06	1.78127e+06	1635606	3.49043e+06	1410998	1.69731e+06	1.37548e+06	1.90519e+06	2.42075e+06	2211834	2.00962e+06	2.1175e+06	2.56571e+06	1975493	1.97362e+06	2.03297e+06	2.11179e+06	2.54063e+06	2136868	2187331	1.95959e+06	2.1694e+06	0.903288	0.274603
P27348	YWHAQ	14-3-3 protein theta	169059	763717	126868	302937	211620	131046	187015	164025	99237	234366	142540	70627.7	89254.3	55719.9	90604.8	106892	54295.4	47133.8	32268.8	1.94082e+06	12698.7	45561.3	230221	231444	0.994717	0.99465
P27797	CALR	Calreticulin	47210.8	103992	29101.3	45952.3	36622.8	0	8938.63	0	0	0	30005.4	0	0	0	0	59509.4	0	0	0	31804.2	0	0	27438.5	8301.24	3.30535	0.103428
P27918	CFP	Properdin	114685	108954	77935.4	117371	103315	97284.5	127431	109452	128273	105262	122098	114837	116169	92708.5	125983	114807	130529	137544	133499	115877	187641	102498	110187	124736	0.883365	0.107926
P29622	SERPINA4	Kallistatin	173506	254562	257640	267206	257627	302286	258442	232897	220814	249984	286325	310540	314199	290818	306063	356436	352030	246416	277417	352318	348520	320377	251026	315921	0.794585	0.000278553
P30041	PRDX6	Peroxiredoxin-6	0	56834.4	24311.2	75724.6	63051.4	0	47771.3	48720.4	29849	68389.3	0	19378.4	0	0	0	208307	0	0	0	169863	62843	0	37695.6	41853.8	0.90065	0.866329
P30101	PDIA3	Protein disulfide-isomerase A3	46915.2	48219.2	28961.7	62672.5	37023.8	0	34232.2	40306.6	32603.5	41091.9	37408.3	0	0	0	0	0	0	24620.8	0	27674.8	0	0	37221.4	4754.14	7.82925	1.2302e-05
P31146	CORO1A	Coronin-1A	39001	58597.2	26011.7	88563	69551.6	0	59267.2	111791	46055.4	55416.1	44501.6	22222.4	207570	0	0	0	206247	186620	0	0	0	0	54432.3	56605.4	0.96161	0.941667
P32119	PRDX2	Peroxiredoxin-2	0	42829.9	59124.5	71074.5	35101.7	60679.1	48616.5	41911.3	71226.2	52096.4	60791.6	32650.6	63033.1	63976.7	65218.1	53340.6	49080.6	55140	49406.9	39989.5	39659.5	53528	49404.7	51365.8	0.961821	0.778097
P33151	CDH5	Cadherin-5	109294	111232	97486.6	155367	140036	222773	158662	176599	135433	114030	171955	199743	98197.9	160856	125573	187317	64268	148699	115682	110122	117330	196430	144806	138565	1.04504	0.722322
P33908	MAN1A1	Mannosyl-oligosaccharide 1,2-alpha-mannosidase IA	48890.3	38001.3	47526	114019	243894	118695	17606.6	27185.6	0	51924.3	128428	190861	63906.2	143047	144674	39008.7	51758.4	348014	22510.1	49582.8	171884	159635	76015.4	125898	0.603784	0.17765
P34096	RNASE4	Ribonuclease 4	7849.35	0	11579.6	12385.8	13416.8	49031	11450.1	0	0	11891.9	9930.26	10024.8	13715	12345.7	0	11532.8	0	8374.68	0	8503.54	0	14869	11594.1	7215.04	1.60693	0.338174
P35527	KRT9	Keratin, type I cytoskeletal 9	78725	51464.3	34540.1	26673.7	18760.2	42299.2	36676.5	38803.5	10501	63422.7	60848.9	50362	37473.7	74122	40742.9	448032	58545.9	48283.1	61815.8	70223.5	51587.6	226241	42065	106130	0.396354	0.108965
P35542	SAA4	Serum amyloid A-4 protein	2.14417e+06	2.0314e+06	1.95221e+06	2.51042e+06	2.01057e+06	2.62217e+06	2.06904e+06	2.54891e+06	3.27607e+06	2472758	3.51759e+06	2.47242e+06	2138453	2.3981e+06	2.28835e+06	2.5335e+06	2.47308e+06	2.172e+06	1.8701e+06	2.88438e+06	2995814	1.69561e+06	2.46866e+06	2.35653e+06	1.04759	0.573524
P35579	MYH9	Myosin-9	105891	156838	77185.1	285523	257218	73093	131006	142304	82537	146833	126646	67088.1	0	623751	214291	566747	120134	336314	0	42866.7	233173	372441	144098	234255	0.615131	0.207833
P35858	IGFALS	Insulin-like growth factor-binding protein complex acid labile subunit	524940	408798	452944	554562	419842	465250	494151	426911	464462	434254	508718	579316	479793	556198	553688	560833	662093	443136	536517	508810	506982	532624	468621	538181	0.87075	0.00530096
P35908	KRT2	Keratin, type II cytoskeletal 2 epidermal	43459.5	75671.5	24304	30676.6	24749.1	34408.1	33169.3	31903.8	80220.3	46868.5	33583	465273	27671	47879.6	29107.5	20007	86205.8	45163.3	55246.4	65828.4	25674	39008.4	41728.5	82460.4	0.506043	0.310696
P36955	SERPINF1	Pigment epithelium-derived factor	476751	433246	446583	565462	477180	680651	561763	482085	539376	508679	512926	741932	673536	619474	613098	583902	496876	739295	646078	602853	496270	652681	516791	624182	0.82795	0.00326609
P36980	CFHR2	Complement factor H-related protein 2	13599.3	12844.5	19565.7	95804.3	16051.8	152366	17406	25554.6	47733.3	23065.2	21434.1	11839.6	14080.3	21157.2	82833.1	273543	17741.6	9458.53	14554.1	16705.1	20859.5	101094	40493.2	53078.7	0.76289	0.650999
P37802	TAGLN2	Transgelin-2	102152	211999	125318	150753	160716	145954	139327	152439	137525	129876	146712	261908	260514	0	0	0	0	0	0	700867	0	0	145706	111208	1.31021	0.614117
P40197	GP5	Platelet glycoprotein V	15139.8	26534.1	33204.1	34723.6	67820.6	23235.4	31168.1	37077.8	22376.5	31252.6	74916.8	0	81633.7	0	0	70093	0	0	0	109883	0	0	36131.8	23782.7	1.51924	0.380813
P43251	BTD	Biotinidase	82929	100703	108807	102002	125429	130255	123325	137890	126684	147050	128381	118668	128411	139366	128759	130457	117632	112394	101243	153770	144205	139599	119405	128591	0.928563	0.22236
P43652	AFM	Afamin	658790	607476	554399	671255	657606	635493	618504	610919	559042	359496	781933	688686	773789	741611	606652	675313	677027	610077	619089	728196	639212	755738	610447	683217	0.893488	0.0575033
P48059	LIMS1	LIM and senescent cell antigen-like-containing domain protein 1	0	25288.9	0	0	56859	0	42353.5	44010.2	0	73196.9	46404.8	0	0	0	0	0	0	0	0	0	0	0	26192.1	0	100	0.00495105
P48740	MASP1	Mannan-binding lectin serine protease 1	128434	128097	169503	104487	150876	198835	189236	132999	151441	175627	315987	151632	139498	126520	278086	140137	127371	200526	106207	108392	152553	143070	167775	152181	1.10247	0.498307
P49747	COMP	Cartilage oligomeric matrix protein	54727.3	36884.6	47755.8	71151.1	68879.7	100824	67522.6	50101.3	62864.6	82597.2	26413.4	37616.1	130919	100633	129528	3.64457e+06	53725.5	70274.3	40976	65853.2	45358.5	73857.3	60883.8	399392	0.152441	0.30965
P49908	SELENOP	Selenoprotein P	395756	268839	433643	291492	306873	202236	322911	241870	319341	342321	349283	425182	157537	320410	210170	272983	161600	255144	364622	321485	243233	246885	315870	270841	1.16625	0.171882
P49913	CAMP	Cathelicidin antimicrobial peptide	44499.6	59982.6	30154.3	47544.8	24339.9	29576.3	29478.5	22819.1	12285.3	22985.8	44555.9	63053.3	43670.3	41673.1	44765.7	41644.9	82311.5	30821	20612.3	67423.1	56113.7	30134.4	33474.7	47474.8	0.705105	0.0564945
P51884	LUM	Lumican	653462	368529	479688	450108	397641	482851	476426	536398	545761	457961	393774	553262	622220	457457	379842	459216	608762	480565	464991	508103	527966	681987	476600	522215	0.91265	0.220621
P52566	ARHGDIB	Rho GDP-dissociation inhibitor 2	40223.7	43793.5	53150.9	73349.6	82213.9	57930.3	90191.7	46706	75102.5	36830.2	57036.8	0	0	0	25608.2	47766.6	0	0	0	0	0	0	59684.5	6670.44	8.94761	4.00849e-07
P55056	APOC4	Apolipoprotein C-IV	194963	111434	345838	297639	336555	221416	312456	425153	321360	342270	298919	323667	226745	263986	221764	332249	235886	128862	163024	208416	240741	293858	291637	239927	1.21552	0.121227
P55058	PLTP	Phospholipid transfer protein	99704.5	714841	99164.8	104721	91808.3	131269	118874	127067	82581	72990.8	137487	140023	110362	100586	87772.4	111817	162631	116980	78307.4	145407	149429	127522	161864	120985	1.33789	0.475539
P55103	INHBC	Inhibin beta C chain	27298.6	31917.8	31403.1	31583.8	30347.8	32657.9	98741.7	32859.9	24296.9	37708.6	23996.4	39256.8	62276.2	38184.2	35301.5	24005.8	46257.7	26380	46213.8	48016.4	40548.4	42868.9	36619.3	40846.3	0.896514	0.556988
P59998	ARPC4	Actin-related protein 2/3 complex subunit 4	31227	46947.9	11951.2	52753.6	53674	0	28228.7	34390.3	0	48810.2	31928.3	0	0	0	0	0	0	0	0	0	0	0	30901	0	100	4.21124e-05
P60174	TPI1	Triosephosphate isomerase	0	18235.5	12369.9	24331.6	20359.2	0	9992.48	13667.4	15224.5	12504.8	11667.4	0	0	0	0	0	0	0	0	0	0	0	12577.5	0	100	1.92361e-05
P60660	MYL6	Myosin light polypeptide 6	131741	191420	71491.1	271397	253706	52973.6	129939	137908	83151.1	172518	151107	31931.1	0	0	0	0	0	0	0	0	179783	49457.2	149759	23742.8	6.30756	0.000129573
P60709	ACTB	Actin, cytoplasmic 1	828762	1199144	733637	1.6707e+06	1.63432e+06	513006	1.33946e+06	1.19078e+06	705597	1.07709e+06	1151331	287247	234319	222505	140260	164380	166029	215298	200442	126528	173406	145539	1.09489e+06	188723	5.80159	1.22588e-07
P61626	LYZ	Lysozyme C	60870.5	220204	126552	93545.4	118278	78405.3	50490.5	102945	164234	131776	57100.9	65763	82606.3	55488.7	59135.9	58698.6	54555.9	92037.1	53451.4	79058.1	106747	77149.3	109491	71335.6	1.53487	0.0293218
P61769	B2M	Beta-2-microglobulin	33515.6	83488.4	58351.8	43852.5	32548.4	69772	52215.6	49130.7	58421.1	78850.5	35170.3	67965	53678.9	47360.2	44636.4	49242.3	39916.8	43751.3	65141.3	46790.8	54589.2	46500.3	54119.7	50870.2	1.06388	0.592048
P62328	TMSB4X	Thymosin beta-4	81311.5	103217	64567.1	103921	94969.3	42652	114479	141871	95070.6	116889	96948.8	0	0	0	14688.2	0	0	18480.9	0	95657	0	0	95990.7	11711.5	8.1963	6.21107e-07
P62491;Q15907	RAB11A;RAB11B	Ras-related protein Rab-11A;Ras-related protein Rab-11B	34422.3	66063.4	36795.1	59061.1	49771.9	0	50071.3	42808.6	49148.8	36049.8	41746.5	0	0	0	0	0	0	0	0	0	0	0	42358.1	0	100	7.83392e-08
P62805	H4C1	Histone H4	70175.1	86845.5	97528.6	194517	100963	102880	107920	91496.1	71993.9	115005	79023.4	29158.7	31385.2	55164.8	29414.5	65605.8	34757.5	71430.5	42864.6	74605.7	119957	126285	101668	61875.4	1.64311	0.0131997
P62937	PPIA	Peptidyl-prolyl cis-trans isomerase A	135504	148519	257515	208533	205758	156257	144052	123369	127366	185786	194556	574499	362178	474876	492589	253128	104422	239461	296770	486109	234564	448835	171565	360675	0.475677	0.000505139
P63104	YWHAZ	14-3-3 protein zeta/delta	57531.9	134507	55531.9	203212	167040	358588	119277	108827	71940.8	102411	111854	30324.8	14562.4	11623.2	13762.3	15199.6	16765	16226.5	13555.5	12950.3	36641.6	8488.81	135520	17281.8	7.84177	0.00020782
P63241;Q6IS14;Q9GZV4	EIF5A;EIF5AL1;EIF5A2	Eukaryotic translation initiation factor 5A-1;Eukaryotic translation initiation factor 5A-1-like;Eukaryotic translation initiation factor 5A-2	6209.81	11364.1	11196.6	22088.6	15000.2	0	13591.1	12535.4	0	10690	9596.95	0	0	0	0	0	0	0	0	13187.9	0	0	10206.6	1198.9	8.51329	0.000755295
P63261	ACTG1	Actin, cytoplasmic 2	0	63349.1	34364	75440	48329.4	0	76643.9	58758	37594.8	49075.6	52998.4	0	0	0	0	0	0	0	0	0	0	0	45141.2	0	100	1.23935e-05
P67936	TPM4	Tropomyosin alpha-4 chain	103653	188188	93420.2	187145	243335	57812.6	143438	149340	78699	120779	107940	108072	262605	35406.5	0	235521	24780.4	20663.2	58291.2	12296.2	378937	236335	133977	124810	1.07345	0.832101
P68032;P68133	ACTC1;ACTA1	Actin, alpha cardiac muscle 1;Actin, alpha skeletal muscle	456181	497185	362442	671363	572443	334446	531940	406864	367828	534419	403398	161258	58550.8	65449.5	43534.9	48198.8	38821	71963.8	36585.8	36210	56147.3	48428	467137	60468	7.72536	9.43064e-11
P68363	TUBA1B	Tubulin alpha-1B chain	34070.7	49186	26427.4	66484.3	60377.3	27059.6	62704	42520.2	22070.1	44080.4	46381.7	20429.9	18024.9	0	0	0	0	14660.5	0	60765.7	0	200782	43760.2	28605.8	1.52977	0.426239
P68431;P84243;Q16695;Q71DI3	H3C1;H3-3A;HIST3H3;HIST2H3A	Histone H3.1;Histone H3.3;Histone H3.1t;Histone H3.2	168749	221487	0	547133	235123	255768	177444	258395	239978	399841	222807	54938.1	0	153842	0	0	133402	234892	166271	43706.6	57983.8	85864.9	247884	84627.4	2.92912	0.00260954
P68871	HBB	Hemoglobin subunit beta	909175	383297	871219	2.57512e+06	883985	1.81691e+06	2.01088e+06	739803	6437019	981539	1.24936e+06	1.18328e+06	1.9941e+06	975067	3.41845e+06	1.41352e+06	999799	2.97214e+06	594451	772763	1.31259e+06	649494	1.71439e+06	1.48051e+06	1.15797	0.692971
P69905	HBA1	Hemoglobin subunit alpha	739747	379824	559405	1.70772e+06	481402	834453	1.23356e+06	428414	3.34712e+06	577938	618427	728232	1294967	566744	1.47226e+06	884357	790613	1.67751e+06	547990	732282	824689	373780	991636	899402	1.10255	0.754782
P78417	GSTO1	Glutathione S-transferase omega-1	64001.5	1.45897e+06	807439	81381.8	82594.2	48598.7	100431	90095.7	73175.4	60675	65635.1	324031	0	0	359950	906712	0	0	6.55789e+06	0	4958757	2259452	266636	1.39698e+06	0.190866	0.123457
P80108	GPLD1	Phosphatidylinositol-glycan-specific phospholipase D	243207	204135	301375	199524	289617	373334	293329	310004	266527	260812	292119	308521	268706	306246	341326	234231	302834	315318	282214	400080	335155	377718	275817	315668	0.873755	0.0673831
P80748	IGLV3-21	Immunoglobulin lambda variable 3-21	97327.9	120437	80351.3	181799	164663	56198.5	117773	197614	153450	210593	322798	122452	199120	134772	289216	270578	112427	193824	94601.1	96219.6	213824	102413	154819	166313	0.930886	0.71396
Q01518	CAP1	Adenylyl cyclase-associated protein 1	0	41958.2	44625.7	211561	73557.9	0	75956.3	54608	44521.5	0	93865.6	0	0	0	0	0	0	0	0	0	0	0	58241.3	0	100	0.00436859
Q02985	CFHR3	Complement factor H-related protein 3	549587	192329	500510	360954	508926	543996	475228	531054	738808	465269	554460	676238	436159	440426	529971	480855	439602	287871	359295	393645	549574	538842	492829	466589	1.05624	0.616162
Q03591	CFHR1	Complement factor H-related protein 1	641970	481669	396190	549295	451544	681334	457208	515350	564304	488995	530275	637167	760916	569135	470042	624119	702591	556008	656827	465301	609531	506545	523467	596198	0.878008	0.0696092
Q04756	HGFAC	Hepatocyte growth factor activator	74040.7	109355	107131	107868	98122.4	116746	75525.1	111323	103221	90585.8	121576	105141	111887	122380	101519	96895.1	89207	116895	92744.5	85699.5	92637.3	159244	101409	106750	0.949963	0.505644
Q06033	ITIH3	Inter-alpha-trypsin inhibitor heavy chain H3	257214	348916	301002	240140	239405	269484	225805	298078	339282	254748	277857	272266	292935	344640	278845	279707	271901	256302	365435	247609	405499	373602	277448	308067	0.900609	0.148392
Q06830	PRDX1	Peroxiredoxin-1	61827	35480.2	47386.8	92076.8	55619.1	49698.3	64498.9	47251.1	113925	18022.3	41485.9	41343.2	89418.4	83084	93561.3	87782.4	79863	85904.3	64018.6	38513.4	78635.6	24880.8	57024.6	69727.7	0.817819	0.251767
Q08380	LGALS3BP	Galectin-3-binding protein	101455	110221	72446.4	93754	68110.6	96456.3	96793.2	83085.5	105574	86287.6	105994	116942	97162.4	125720	84014.8	119473	223396	114345	192271	130055	124270	77863.7	92743.4	127774	0.72584	0.0195378
Q12805	EFEMP1	EGF-containing fibulin-like extracellular matrix protein 1	169369	139193	140361	156070	162999	217202	212292	94904.1	141704	124492	147391	304929	49394.9	228605	136967	238415	158444	117812	170576	129509	318043	308922	155089	196511	0.789213	0.16883
Q13790	APOF	Apolipoprotein F	530670	284199	479858	441372	248669	636453	276913	493965	250026	294058	589278	275656	507304	548567	577705	319469	618872	307284	301335	331827	262510	477719	411405	411659	0.999384	0.99665
Q14520	HABP2	Hyaluronan-binding protein 2	58295.5	93920.2	98972.8	67288.3	116665	62259.2	81067.5	125982	136042	96517.1	124258	56940.3	100107	99721	97185.8	106841	114681	115234	86883.5	98903.6	99121.4	121983	96478.9	99782.1	0.966896	0.737125
Q14624	ITIH4	Inter-alpha-trypsin inhibitor heavy chain H4	1.17239e+06	1.3177e+06	1.29586e+06	1.09808e+06	956716	1.19354e+06	1072567	1.04349e+06	1.24503e+06	1.19897e+06	1087898	1.36775e+06	1.44238e+06	1244227	1.30841e+06	1.19401e+06	1.49888e+06	1.28022e+06	1.44635e+06	1313550	1.35197e+06	1.37875e+06	1.15293e+06	1.34787e+06	0.855375	0.000232911
Q15404	RSU1	Ras suppressor protein 1	57340.4	84080.2	28096.2	87820.2	74732	49104.5	101998	65418.5	0	51080.3	52511.6	154001	0	0	0	0	0	0	0	0	0	0	59289.3	14000.1	4.23493	0.0123008
Q15582	TGFBI	Transforming growth factor-beta-induced protein ig-h3	108796	94477.6	85964.8	149249	81230.8	112655	98871.3	109450	82886.5	69556.3	105570	120347	88339.7	131666	91950	93881.2	99084.5	110133	90576.4	121298	165332	100358	99882.6	110270	0.905804	0.288769
Q15691	MAPRE1	Microtubule-associated protein RP/EB family member 1	0	9323.47	5124.75	10813.5	9532.21	0	21740.2	0	2186.22	27912.9	0	0	0	0	0	0	0	0	0	0	0	0	7875.75	0	100	0.0120586
Q15848	ADIPOQ	Adiponectin	72980.6	34770.3	37165.9	25752.7	110127	66190.2	42391.3	40715	0	80693.4	86451.9	79763	34350	50515.5	52511.3	75465.4	50331.2	121967	57508.6	32132.4	43203.6	67142.1	54294.4	60444.5	0.898252	0.621911
Q16610	ECM1	Extracellular matrix protein 1	311823	345166	269317	345684	346587	305651	260996	201069	180390	313834	205411	195266	162268	194984	141114	198267	169152	190198	208147	180731	174348	272542	280539	189729	1.47863	0.000353371
Q6EMK4	VASN	Vasorin	87927	48604.3	85079.6	47973.9	54109.5	99711.6	86885.3	59644.2	43571.6	75589	56824.3	59381.2	89164.4	89708.3	109670	44154.7	64333.4	86267.4	72874.7	69911.5	88075.3	67870.5	67810.9	76491.9	0.886511	0.2945
Q6UX71	PLXDC2	Plexin domain-containing protein 2	22786.1	0	24132.8	14862.9	19670	21137.4	24902.6	13014.3	13451.2	19197.1	14768.1	23719.8	19114.5	26140.4	22224.4	21986.6	0	17905.6	0	12193.2	13040.4	24943.4	17083.9	16478.9	1.03671	0.865425
Q6UXB8	PI16	Peptidase inhibitor 16	83272.7	43850.8	63794.7	80397.9	38750.4	103851	76481.1	83292.4	90908.1	66612.1	90812.4	94757.3	123384	82697	86197.8	66064.4	94566.1	130900	114121	108504	105928	145179	74729.4	104754	0.713377	0.00384512
Q7Z7G0	ABI3BP	Target of Nesh-SH3	231934	204439	124753	166385	173229	182850	179092	123234	90313.8	156456	135477	309792	172819	176694	349003	259502	487197	261490	287993	139334	200027	150484	160742	254030	0.632767	0.0114272
Q86UW6	N4BP2	NEDD4-binding protein 2	1.26128e+06	882400	0	0	431903	216027	559500	374198	360010	429115	451784	1.04132e+06	789365	0	1.02473e+06	538454	1.17695e+06	304373	1.04433e+06	1.37411e+06	813392	952097	451475	823557	0.548201	0.0340789
Q86UX7	FERMT3	Fermitin family homolog 3	64958	85259.8	53577.6	139315	116963	37953	109565	99310.5	90938.5	91618.5	76626.8	24779.1	0	0	0	0	0	0	0	0	0	0	87825.9	2252.65	38.9879	7.98763e-09
Q92820	GGH	Gamma-glutamyl hydrolase	13201.7	23445.1	30436.3	15214.1	16909	14680.7	22413.2	20161.3	0	27909.6	32543.5	19656.5	278647	33768.5	47326.1	37085.2	25085.8	31613.1	13348.7	20667.5	32862.7	18160.9	19719.5	50747.4	0.388581	0.195185
Q92954	PRG4	Proteoglycan 4	40656.2	55326	68477.1	123278	31659	179285	93776.3	344762	70153.1	51272.6	194136	117356	79730.7	58558.7	147806	283447	44317.6	154013	41927.8	33378.9	220797	83922.3	113889	115023	0.99014	0.976005
Q96IY4	CPB2	Carboxypeptidase B2	386673	320027	254338	217341	244128	300785	283846	259105	244031	247501	284528	183050	303858	207572	369351	452577	282588	313488	310764	334018	329179	289776	276573	306929	0.901097	0.257115
Q96KN2	CNDP1	Beta-Ala-His dipeptidase	129664	71490.8	762174	94414.6	128759	147987	136131	140398	108655	163454	181437	158725	76252	176522	193638	148129	136098	102626	89495.1	94235.4	133470	91983.8	187688	127379	1.47345	0.321877
Q96PD5	PGLYRP2	N-acetylmuramoyl-L-alanine amidase	467619	555024	627510	631489	571839	621213	546834	743745	468463	570643	506183	697446	614925	711102	653459	579180	678408	601211	636813	439200	597622	716903	573688	629661	0.911106	0.116575
Q99784	OLFM1	Noelin	19850.6	67948.7	34656.5	27583.9	23277.9	43930.1	17492.5	29471.2	30273.5	18709.3	19390.5	17254.6	42334.6	43717	40807.8	32448.3	61391.8	24267.5	45109.1	25664	53170.8	29952.6	30235	37828.9	0.799256	0.220167
Q99969	RARRES2	Retinoic acid receptor responder protein 2	0	15118.2	27624.7	22578.6	25956.9	42640.9	25678.2	25831.4	20707.9	25689.8	24951.6	34691.3	16302.8	40395.7	34738.4	21818.4	21724.7	26530.8	8486.58	15498.4	0	0	23343.5	20017	1.16618	0.524577
Q9BWP8	COLEC11	Collectin-11	32652.4	72354.4	74159.5	56817	60254.5	59745.3	45577.3	43828.1	40197.3	50560	77977.4	65804	62723	63351.3	67916.8	95812.2	38191.5	59074.2	69699	379931	70761.4	59152.6	55829.4	93856.1	0.59484	0.208165
Q9H299	SH3BGRL3	SH3 domain-binding glutamic acid-rich-like protein 3	84104.9	88933.7	78181.1	101057	65034.4	0	78309	85862.2	56423.2	77113.6	91116.2	0	0	0	0	0	0	0	0	0	0	0	73285	0	100	2.02052e-08
Q9HBI1	PARVB	Beta-parvin	18989.3	67633.9	30407	58090.7	37744.6	10392	35772.4	39680.9	23715.1	29354.4	26526.4	4506.78	0	0	0	0	0	0	0	0	0	0	34391.5	409.707	83.9417	1.33556e-06
Q9NZP8	C1RL	Complement C1r subcomponent-like protein	254393	272829	239003	267727	221443	308485	244262	273018	310793	260241	261344	316928	286251	229973	274565	268659	277469	274948	356908	313522	319961	320091	264867	294480	0.899442	0.0369609
Q9UGM5	FETUB	Fetuin-B	229099	131941	174263	209081	203413	191008	235374	181187	258303	258662	176529	219698	207100	180216	253219	184407	207184	224420	257773	163781	222927	269860	204442	217326	0.940715	0.415435
Q9UHG3	PCYOX1	Prenylcysteine oxidase 1	73721.9	62451.1	80582.6	67031.3	57664.7	79019.5	105432	103716	61337.7	52996.9	96340.5	92177.1	78739.9	71198.7	88653.9	66219.7	69746.7	74881	103620	111763	88373	57761.7	76390.4	82103.2	0.930419	0.453133
Q9UK55	SERPINA10	Protein Z-dependent protease inhibitor	71451.5	86130.4	77539.5	85672.2	83260.9	84557	64825.5	74047.7	71773.7	78890	71703	97449.9	77839.9	87458.3	69505.6	60941	73322.9	96937.6	83172.3	93849.8	92980	92665.4	77259.2	84193	0.917645	0.120286
Q9UNN8	PROCR	Endothelial protein C receptor	32398.9	24569.1	21280.5	18369.8	12019.4	19908.3	29771.3	10619.4	25250	70084.1	26137	39851.5	56513	33322.9	16438.2	27549.5	19655	72363.6	21956.3	54617.6	52737.5	56524.2	26400.7	41048.1	0.643165	0.0612442
Q9Y490	TLN1	Talin-1	273570	135903	74757.1	143515	167186	47353.6	125926	152514	88641.6	119800	94195	23142	338406	96574	107081	101761	20252.2	73240.8	14543.6	4760.04	5832.58	107024	129397	81147	1.59459	0.170972
Q9Y5Y7	LYVE1	Lymphatic vessel endothelial hyaluronic acid receptor 1	41195.5	58042.4	56804.2	71666.4	27015.5	58892	28561.3	0	0	0	45542.6	49109.4	42197.7	39262.1	53459.4	74072.6	42113.1	0	85611.1	49385.9	0	71567.5	35247.3	46070.8	0.765068	0.352902
Q9Y6R7	FCGBP	IgGFc-binding protein	384812	66860.9	62871	52675.7	81758	78514.5	68393.5	71875	81274.4	68084.6	72041	78587.5	194270	73507.5	26870	64222.5	415048	75385.4	72360.2	78781.9	69882.4	100642	99014.6	113596	0.871637	0.74038
